# Supplementary material for: Efferocytosis reprograms the tumor microenvironment to promote pancreatic cancer liver metastasis
Source: Nat Cancer. 2024 Feb 14;5(5):774–90. doi: 10.1038/s43018-024-00731-2 (PMC11136665; doi:10.1038/s43018-024-00731-2)
Supplement: Supplementary file 3 — Supplementary Tables 1–4. [file 43018_2024_731_MOESM3_ESM.xlsx]

## Sheet: 1. DEGs of macrophage clusters
Differentially expressed genes (DEGs) analysed using the Wilcoxon Rank Sum Test
Cluster 0				Cluster 1				Cluster 2				Cluster 3				Cluster 4				Cluster 5				Cluster 6				Cluster 7				Cluster 8				Cluster 9
	avg_logFC	p_val_adj			avg_logFC	p_val_adj			avg_logFC	p_val_adj			avg_logFC	p_val_adj			avg_logFC	p_val_adj			avg_logFC	p_val_adj			avg_logFC	p_val_adj			avg_logFC	p_val_adj			avg_logFC	p_val_adj			avg_logFC	p_val_adj
Vsig4	0.64732	0		Egr1	0.807186	0		H2-Eb1	1.62083	0		Chil3	2.16054	0		Lepr	1.27453	0		Clec4f	1.19158	2.56168e-154		Ube2c	1.23229	0		Pclaf	1.3946	0		Mcm5	1.14358	9.83205e-233		Kdr	2.49853	0
Slc40a1	0.646065	0		Klf2	0.785864	0		Ms4a7	1.50063	0		Fn1	1.61704	0		Ddit4	1.22718	3.78713e-301		Eef1a1	-0.835237	4.28294e-151		Ccnb2	1.08014	0		Birc5	1.39138	0		Uhrf1	0.451731	2.34108e-179		Ptprb	2.29107	0
Sdc3	0.645937	0		Nfkbiz	0.781884	0		H2-Ab1	1.35121	0		Arg1	1.45011	0		Ttc39c	1.64117	8.62223e-287		Rpl41	-1.11501	2.57919e-149		Birc5	1.03827	0		Cdca3	0.973965	0		Mcm2	0.726752	1.00132e-170		Gpihbp1	1.92919	0
C6	0.645473	0		Dusp1	0.764402	0		Cd74	1.28283	0		F13a1	1.42072	0		S100a8	0.560243	1.02878e-255		H2-D1	0.950689	1.50947e-148		Cdca3	0.712466	0		Cdca8	0.863931	0		Mcm6	0.832356	1.28924e-138		Tspan7	1.53149	0
Cd300ld	0.641703	0		Gm12840	0.718581	0		Fabp5	1.26665	0		Socs3	1.35987	0		Ccl9	1.80551	4.0737e-243		Rps8	-1.1241	3.44775e-148		Hmmr	0.410081	7.27868e-296		Cenpf	0.802348	0		Hells	0.443015	3.08271e-132		Egfl7	1.53144	0
Folr2	0.624659	0		Fosb	0.716669	0		H2-Aa	1.25503	0		Thbs1	1.33534	0		Pik3ip1	0.399625	5.51482e-228		Csf1r	0.987092	4.56425e-148		Cdkn3	0.46188	1.10903e-265		Racgap1	0.776681	0		Rad54l	0.284299	8.57689e-122		Oit3	1.53005	0
Fcna	0.624274	0		Id3	0.70667	0		Cx3cr1	1.23532	0		Rbm3	1.3347	0		Arg2	0.767613	2.06554e-224		H2-K1	0.895409	1.20055e-147		Lockd	0.35534	5.87167e-261		Cenpe	0.741885	0		Mcm7	0.697722	4.58173e-120		Adgrf5	1.48065	0
Clec4f	0.613911	0		Hbegf	0.695067	0		Cd63	1.2266	0		Cd63	1.29092	0		Rarres1	0.40103	2.15917e-208		Rps9	-1.08457	9.10497e-142		Knstrn	0.727314	6.94594e-260		Cdc20	0.734677	0		Mcm4	0.565545	2.62113e-110		Flt4	1.42837	0
Irf7	0.603588	0		Il6	0.689944	0		Fcrls	0.983115	0		Mt1	1.21982	0		Mrap	0.464018	4.50435e-200		Rps27a	-1.06179	1.47869e-139		Kif20a	0.427184	6.5447e-247		Spc24	0.718645	0		Lig1	0.660742	4.86709e-93		Flt1	1.37662	0
Apoc1	0.595642	0		Ppp1r15a	0.679086	0		Pmepa1	0.928265	0		Fcgr2b	1.18658	0		Gsr	1.20089	2.86125e-196		Rps29	-0.832704	3.99868e-138		Racgap1	0.582684	1.84508e-205		Ccna2	0.7124	0		Pkmyt1	0.271764	3.82355e-92		Cavin2	1.30742	0
Nr1h3	0.584903	0		Pmaip1	0.661731	0		Lgals1	0.903549	0		Jaml	1.18379	0		Scd1	1.62941	1.01244e-193		Rplp1	-0.83487	4.66776e-138		Stmn1	1.45964	5.71889e-205		Rrm2	0.709652	0		Cdca7	0.256303	3.02404e-86		Tinagl1	1.27978	0
Hpgd	0.584237	0		Klf6	0.636677	0		Tmsb10	0.896028	0		S100a6	1.14225	0		Fbxo32	0.895795	2.03106e-189		Rpl37a	-0.923032	7.72142e-136		Pclaf	0.561569	1.03966e-199		Tpx2	0.707666	0		Mcm3	0.825916	3.05319e-84		Adam23	1.25048	0
Paqr9	0.572868	0		Nr4a1	0.617163	0		Fcgr2b	0.858362	0		Ccr1	1.13048	0		Pla2g7	1.32548	2.24592e-182		Rps14	-0.94102	5.45224e-134		Cenpe	0.61375	2.3637e-196		Ccnb1	0.638706	0		Tk1	0.782949	7.3439e-75		Cldn5	1.22705	0
Timd4	0.57005	0		Tnfaip3	0.615985	0		Bcl2a1b	0.85283	0		Trem2	1.10125	0		Fkbp5	0.984333	1.70027e-166		Tpt1	-0.92718	6.98516e-134		Ccna2	0.477232	5.32016e-192		Nusap1	0.582026	0		Dtl	0.296492	4.13253e-72		Ramp2	1.19919	0
Dmpk	0.564528	0		Rhob	0.61181	0		Cd93	0.76761	0		Ecm1	1.09557	0		Ccl6	1.23599	1.39024e-164		Rpl37	-1.00557	1.73829e-131		Cep55	0.271907	1.03964e-189		Prc1	0.567745	0		Dhfr	0.380678	6.48135e-72		Mmrn2	1.19572	0
AW112010	0.563972	0		Trim25	0.585614	0		Olfml3	0.74653	0		Lgals1	1.07941	0		Ms4a8a	1.04422	2.58679e-164		C1qa	0.756815	3.70626e-131		Plk1	0.417838	3.24363e-182		Asf1b	0.562089	0		Rrm1	0.599889	1.38762e-69		Hspg2	1.18933	0
Cfp	0.560896	0		Nfkbia	0.577172	0		Itgax	0.717196	0		Emb	1.06681	0		Postn	0.563298	2.13287e-162		Fau	-0.84387	1.43812e-130		Tpx2	0.55251	2.33156e-178		Ncapd2	0.536535	0		Syce2	0.411943	9.60809e-68		Itga1	1.17764	0
Kcna2	0.556976	0		Neat1	0.594426	2.08628e-303		Osm	0.707319	0		Rps18	1.01168	0		Net1	0.319748	6.82542e-159		Rpl35a	-0.993997	2.2978e-130		Ccnb1	0.413663	1.80518e-168		Uhrf1	0.529302	0		Zcwpw1	0.313432	2.82492e-60		Tm4sf1	1.13877	0
Siglece	0.556103	0		Ier2	0.642008	6.12229e-297		Cyp4f18	0.644821	0		Rplp0	1.00399	0		Sh3bgrl2	0.615528	1.02467e-153		Rps12	-0.96994	5.9943e-130		Cenpf	0.452065	6.48291e-166		Hmmr	0.492934	0		Pold1	0.303618	8.51173e-59		Esam	1.12841	0
Actn1	0.527457	0		Kctd12	0.475179	5.30634e-292		Ciita	0.606526	0		S100a10	0.967644	0		Ifi27l2a	-1.89838	4.29801e-147		Tmsb4x	-0.710478	9.28746e-129		Ckap2	0.351667	1.43754e-163		Clspn	0.487259	0		Topbp1	0.517032	1.14737e-58		Timp3	1.10219	0
Cdh5	0.516212	0		Helz2	0.528792	7.89457e-291		Runx3	0.603699	0		Tgfbi	0.961973	0		Tmsb4x	-0.54782	3.72455e-144		Adgre1	0.969413	1.44848e-127		Cenpa	1.16829	2.27298e-159		Kif20b	0.473722	0		Rpa2	0.38742	1.5609e-54		F8	1.09562	0
Ly6e	0.469744	0		Cd5l	0.56776	1.02622e-286		Rnase4	0.597996	0		Pla2g7	0.952526	0		Ccdc148	0.628601	1.64321e-143		Rps20	-1.04224	2.32236e-127		Diaph3	0.266212	2.10988e-153		Kif11	0.463717	0		Cdt1	0.50982	2.12298e-49		Cd300lg	1.08328	0
Adgre1	0.412497	0		Rasgef1b	0.480617	6.50929e-286		Lat2	0.597595	0		Apoe	0.924659	0		Aif1	-0.991697	2.22657e-143		Rps23	-1.01682	4.28965e-124		Foxm1	0.250618	2.87456e-141		Knl1	0.45315	0		Dnmt1	0.537284	1.92285e-45		Sema6a	1.07829	0
Csf1r	0.381195	0		Fos	0.49829	7.14086e-281		Sema4d	0.565746	0		Ccl9	0.897706	0		Vdr	0.375282	3.21559e-143		Rps24	-0.953278	3.66669e-123		Pimreg	0.319687	7.39971e-141		Kif22	0.419682	0		Cbx5	0.437943	4.12095e-45		Ltbp4	1.05814	0
Rnase4	-0.618431	0		Ets2	0.498118	1.9519e-270		Mmp14	0.560085	0		Rpl32	0.890015	0		Cd300lf	0.818481	1.95354e-140		mt-Atp6	0.597615	7.28851e-123		Kif2c	0.326836	7.0642e-139		Plk1	0.409545	0		Dnajc9	0.341285	7.86579e-45		Nr2f2	1.05357	0
Zfp36	-0.624369	0		Sema6d	0.471477	4.08276e-267		Mef2c	0.548411	0		Gda	0.882557	0		H2-Aa	-2.30309	3.20018e-140		Rpl19	-0.906192	8.72031e-123		Cdc20	0.488302	5.72625e-133		Pbk	0.403061	0		Dut	0.413294	2.35854e-43		Adgrl4	1.04229	0
Pim1	-0.650198	0		Plac8	0.585638	1.75231e-251		Ccr1	0.533954	0		Cx3cr1	0.874766	0		Il6	1.33021	5.70959e-140		Rps5	-0.984363	4.64902e-122		Mki67	1.00173	3.67274e-131		Cenpm	0.397717	0		Hat1	0.553819	3.18762e-43		Col4a1	1.02595	0
Ccr1	-0.724218	0		Adrb1	0.492742	3.62982e-251		Gsn	0.531499	0		Rnase4	0.872758	0		B2m	-0.702575	2.42361e-137		Rps16	-0.978678	6.76446e-121		Ncapd2	0.34321	2.10005e-129		Lockd	0.397611	0		Gins2	0.265022	6.81946e-42		Clec14a	0.980576	0
Btg2	-0.741145	0		Lpl	0.573905	3.10855e-247		Ighm	0.520692	0		Coro1a	0.864615	0		Lst1	-1.20865	3.71151e-137		Rpl13	-0.985697	2.12973e-119		Spc24	0.263958	3.07547e-125		Rad51ap1	0.397319	0		Ran	0.590702	1.80348e-41		Dpp4	0.955183	0
Tnfaip3	-0.7542	0		Gpx1	0.413551	1.44494e-245		Rps11	0.49658	0		Cyp4f18	0.854221	0		Cd74	-2.091	1.02401e-135		Rps4x	-0.91188	4.62826e-119		C330027C09Rik	0.324979	6.97331e-115		Pimreg	0.368024	0		Ranbp1	0.620788	3.77303e-41		Meis2	0.913622	0
Fos	-0.791989	0		Jun	0.474691	3.07734e-243		Blnk	0.478552	0		Rpl14	0.838415	0		H2-Ab1	-2.18816	1.20085e-135		Rpl6	-0.94977	1.55698e-118		Ckap2l	0.475786	4.24271e-108		Neil3	0.35402	0		Ptma	0.428809	1.13174e-35		Gja1	0.86935	0
Cd83	-0.809121	0		Il1b	0.54777	1.52233e-241		Ptafr	0.470233	0		Rpl13	0.828595	0		H2-Eb1	-2.3134	1.92198e-133		Rpl17	-0.993645	4.65402e-116		Cdca8	0.454941	3.4369e-106		Cit	0.351879	0		Tuba1b	0.630784	3.02069e-34		Rasip1	0.861718	0
Atf3	-0.933817	0		Csrp1	0.431606	1.50585e-232		S100a11	0.432023	0		Rpl3	0.828556	0		Acly	0.833157	1.88481e-131		Rps28	-0.987969	6.1606e-115		Cit	0.264403	1.04998e-88		Rad51	0.34995	0		E2f1	0.441146	2.05101e-33		S100a16	0.840173	0
Socs3	-0.939644	0		Sowahc	0.551287	5.83668e-229		Slamf7	0.411619	0		Rpl10a	0.816216	0		Hilpda	1.13606	6.57473e-130		Man2b1	0.942583	9.08917e-115		Kif11	0.267743	1.03197e-84		Ndc80	0.34086	0		Top2a	0.253567	1.08172e-31		Myct1	0.827873	0
Junb	-0.944218	0		Mcl1	0.337172	1.5881e-227		Myo5a	0.389885	0		Rps10	0.815298	0		H2-K1	-0.79327	2.11319e-127		Rpl38	-0.901743	2.37913e-114		Cks1b	0.566452	7.61915e-84		Hmgb3	0.340348	0		Lmnb1	0.289564	2.82454e-31		Cyyr1	0.820835	0
Ier2	-0.97361	0		Cd164	0.399042	1.67762e-224		B4galnt1	0.376771	0		AY036118	0.813034	0		Sell	0.347056	7.05099e-127		Rplp2	-0.87225	4.59757e-113		Ifi27l2a	0.912458	4.42942e-83		E2f8	0.339403	0		Smc2	0.29526	1.76921e-30		Tek	0.820773	0
Bcl2a1b	-1.0023	0		Ctsc	0.291892	1.16196e-223		Sulf2	0.376329	0		Osm	0.812823	0		Actg1	0.651938	1.83101e-126		Rpl39	-0.962544	6.18991e-113		Rdm1	0.441213	2.55393e-82		Ckap2	0.332204	0		Ccnd1	0.605086	2.57018e-30		Amotl1	0.758636	0
Trem2	-1.01156	0		Fam46a	0.481531	5.41982e-218		Mcub	0.349015	0		Rpl12	0.810114	0		Ncoa1	0.684071	3.73664e-125		Rack1	-0.821635	9.64617e-113		H2afz	0.827934	1.15514e-79		Cenph	0.317154	0		Cks1b	0.310875	6.50235e-29		Fam124a	0.739737	0
Ccrl2	-1.03397	0		Fcgr2b	-1.02694	8.04759e-215		Retreg1	0.348411	0		Rps2	0.799221	0		Lyz2	-1.06142	5.70013e-125		Rpl32	-1.06764	7.63486e-112		Tacc3	0.367888	1.42552e-77		Ska1	0.317143	0		Ezh2	0.356338	2.80109e-28		Tmem204	0.73564	0
Mt1	-1.06274	0		Slfn5	0.435169	1.0949e-205		Hvcn1	0.338982	0		Rpl11	0.795168	0		Zfand5	0.86442	2.55836e-124		Rpl15	-1.07564	1.20224e-111		Hmgn2	0.674587	4.95588e-75		Bub1	0.312001	0		Nasp	0.453243	4.56277e-28		F2r	0.734583	0
Fcgr2b	-1.09461	0		Stk17b	0.416809	1.65935e-202		Il21r	0.32067	0		Rps19	0.772071	0		Rnd1	0.675874	1.52371e-123		Rpl23	-0.905527	1.20587e-111		Bub1b	0.396354	6.87155e-69		Aspm	0.308453	0		Rfc5	0.26818	2.48262e-27		Pcdh17	0.724962	0
Cx3cr1	-1.10898	0		Hspa1a	0.449226	4.62008e-200		Arhgap22	0.262496	0		Rps7	0.763166	0		Bst2	-0.964596	1.45284e-121		Rpl23a	-1.00772	1.89904e-111		Nucks1	0.818215	2.51295e-67		Kif2c	0.305395	0		Pcna	0.494975	5.15731e-26		Podxl	0.717684	0
Ier3	-1.17301	0		Ccl24	0.441712	1.17348e-199		Atp1a1	-0.572243	0		Lsp1	0.763113	0		Adm	0.562	1.52457e-121		Rpl36	-0.973047	3.47759e-110		Mad2l1	0.327217	4.24971e-67		Melk	0.302356	0		Hsp90aa1	0.517044	5.78657e-26		Sox18	0.71515	0
Cxcl2	-1.3886	0		Gm26802	0.423125	1.50111e-194		Lrp1	-0.62543	0		Rpl18	0.762066	0		Csf2rb	0.749461	1.41869e-120		Rps26	-0.925786	4.10305e-110		Top2a	0.50184	2.40285e-63		Dlgap5	0.291259	0		Cox5a	0.425446	9.36818e-26		Nid1	0.677766	0
Cd63	-1.44205	0		Cd63	-1.3332	2.14784e-194		Cd47	-0.629508	0		Ahnak	0.726456	0		H2-DMa	-0.967338	1.60034e-119		Fth1	-0.810493	1.01708e-109		Selenoh	0.671347	1.20455e-61		Ncapg	0.288176	0		Hspd1	0.490326	2.39186e-25		Arhgef15	0.663141	0
Gda	-0.635774	2.67584e-303		Cx3cr1	-1.03471	3.15363e-194		Txn1	-0.670495	0		Rpl17	0.718758	0		Srgn	0.756531	1.05403e-116		Rps11	-0.96895	5.29744e-109		Ctss	-0.51569	2.05196e-60		Shcbp1	0.286213	0		Apoe	-0.873702	4.08275e-24		Ushbp1	0.656602	0
Rps18	-0.629918	4.75159e-302		Wfdc17	0.4291	5.94691e-194		Slc29a1	-0.808297	0		Rpsa	0.718638	0		Fabp7	1.03722	3.34953e-116		Rpl28	-0.927148	2.54186e-108		Prdx4	0.654066	4.11609e-60		Nuf2	0.284742	0		Tmpo	0.401598	6.23012e-24		Robo4	0.639102	0
Pilrb1	0.479818	3.51123e-301		Apoe	-0.772704	6.81516e-190		Serpinb6a	-0.81305	0		Rpl23	0.718281	0		Hbegf	1.18519	1.00164e-115		Rps3a1	-0.873603	2.57617e-108		Gpx7	0.284143	5.52281e-60		Cep55	0.284471	0		Hsp90ab1	0.314645	1.45799e-23		Adamts1	0.629628	0
Axl	0.371071	1.20458e-299		Oasl1	0.393725	1.21263e-188		Smpdl3a	-0.85586	0		Fcgr3	0.714506	0		Klf9	0.694194	4.14011e-114		Rps25	-0.94903	1.6619e-107		H2afv	0.664803	1.00216e-57		Spag5	0.283271	0		Srm	0.376088	1.06379e-22		Tie1	0.624401	0
St3gal5	0.476863	4.29322e-298		Cd83	0.494975	1.99191e-188		Cd164	-0.863237	0		Tpt1	0.714375	0		Serf2	-0.547684	5.89541e-112		Rps15a	-0.899477	4.37835e-107		Kif20b	0.256943	1.68461e-55		Sgo1	0.279986	0		Hnrnpab	0.495154	1.10367e-22		Col4a2	0.622796	0
Nfkbiz	-0.796567	1.17451e-296		Zfp36	0.389569	2.75751e-188		Sh3bp5	-0.878815	0		Rps6	0.70902	0		Dusp1	0.807293	8.92676e-110		Rpl26	-0.835177	9.94379e-106		H2-Q7	0.661117	3.48457e-51		Sgo2a	0.279436	0		Set	0.458122	2.22834e-22		Aass	0.621767	0
Rbm3	-0.799518	9.60544e-294		Jund	0.357923	7.31894e-187		Pcolce2	-0.88285	0		Rpl35	0.705396	0		Ear2	0.794741	2.40674e-109		Rpl30	-0.81208	6.04706e-105		Anp32b	0.560198	2.4192e-49		Cdca2	0.278774	0		Slfn9	0.355155	2.90488e-22		Ephb4	0.61516	0
Lgals1	-1.01909	1.99328e-292		Arf4	0.42306	6.23716e-186		Adgre4	-0.897077	0		Eps8	0.704295	0		Colec12	0.617021	3.2984e-109		Rpl12	-1.069	9.78081e-105		Tubb5	0.94501	3.05466e-49		Kif4	0.274772	0		Rfc3	0.250869	3.51634e-22		Ccdc80	0.610755	0
Creg1	0.442046	2.37424e-292		Lipa	0.350326	2.24601e-185		Creg1	-0.900345	0		Rps13	0.704248	0		Slc5a3	0.432984	5.34936e-109		Rps17	-0.942041	1.59119e-104		Lyz2	-0.850252	6.45727e-48		Esco2	0.272759	0		Pole4	0.358168	1.64197e-21		Col13a1	0.602136	0
Ifitm3	0.479455	4.56043e-292		Ccr1	-0.651507	4.12284e-184		Sema6d	-0.911034	0		Rps3	0.703562	0		Txnrd1	0.827221	8.96792e-107		Rpsa	-0.894443	1.97311e-104		Ppia	0.442412	5.7335e-47		Mcm10	0.264638	8.22424e-303		Anp32b	0.417847	1.67091e-21		Ecscr	0.587823	0
Cd93	-0.591606	6.38699e-292		Cdh5	0.395664	5.02013e-184		Gpx1	-0.940814	0		Rpl8	0.702928	0		Acp5	0.639069	1.89443e-106		Rps15	-0.759274	3.53164e-104		Hsp90b1	0.515554	1.60685e-46		Top2a	1.14276	1.72506e-297		Stmn1	0.306739	2.7278e-21		Emcn	0.57423	0
Pira2	0.509178	1.50038e-290		Chp2	0.31215	6.13561e-184		Pira2	-0.944192	0		Rps23	0.702508	0		Ctsl	0.660175	2.19424e-106		Pfn1	-0.769447	6.58524e-104		Ran	0.552638	5.53763e-46		Kif15	0.364004	4.71398e-296		Fen1	0.288919	4.37506e-21		Fgd5	0.555974	0
Jun	-0.696477	7.77158e-288		Ptgs1	0.307737	1.08447e-183		Cd300ld	-0.97317	0		Rps15a	0.690246	0		AW112010	-1.25779	2.19628e-106		mt-Co3	0.493855	1.02365e-103		Hmgb1	0.551245	1.53229e-45		Foxm1	0.266824	6.55861e-290		Dek	0.469049	2.36424e-20		Chst2	0.548897	0
Egr1	-1.01452	3.86294e-286		Vsig4	0.47804	4.69867e-182		Actn1	-0.984963	0		Rpl36	0.687908	0		Cd52	-0.705074	1.44335e-100		Rpl27a	-0.839105	2.04004e-103		Hmgb2	1.03324	2.67747e-45		Kif20a	0.342678	7.09923e-268		Pfn1	0.266253	3.95483e-20		Kit	0.544564	0
Slc29a1	0.44992	4.74243e-286		Cxcl2	0.481385	1.51267e-181		Wfdc17	-0.998011	0		Rps8	0.684949	0		Eepd1	0.546729	1.03543e-99		Rps19	-0.924003	4.53151e-100		Ptma	0.436519	8.07181e-43		Cdc45	0.284622	4.30514e-261		Rfc2	0.363637	5.05088e-20		Gata4	0.53822	0
Ifrd1	-0.536036	5.50638e-286		Junb	0.379555	3.11401e-179		Paqr9	-1.0506	0		Rps27a	0.682756	0		Ifitm2	0.60198	2.75086e-99		Cfp	0.918583	3.19458e-99		Hnrnpa2b1	0.422533	4.38551e-42		Ccne1	0.308785	6.87012e-258		Dck	0.408846	6.11249e-20		Atp2b4	0.515982	0
BC005537	0.462517	4.23454e-285		Map3k8	0.354531	1.20128e-178		Dmpk	-1.1101	0		Cirbp	0.68017	0		Selenop	0.601837	8.40539e-98		Rpl22	-0.844001	1.54927e-98		Malat1	-0.645457	2.77497e-41		Pkmyt1	0.296714	3.54991e-240		Gmnn	0.408243	1.51646e-19		Tgfbr3	0.503081	0
Adgre4	0.471561	7.36857e-285		Myo9a	0.354708	8.51782e-178		Clec1b	-1.13114	0		Rpl34	0.676313	0		Clcf1	0.268128	4.80419e-97		Rpl18a	-0.795569	3.52396e-98		Hnrnpa1	0.527912	1.58398e-40		Ckap2l	0.489036	3.55738e-239		Nop10	0.397332	2.16871e-19		Car8	0.499613	0
Il18bp	0.498773	3.62518e-284		Lgals1	-0.937633	8.68515e-178		St3gal5	-1.13805	0		Rps25	0.675165	0		Msrb1	0.584758	9.77763e-97		Rps13	-0.871893	1.03339e-97		Dynll1	0.506462	2.14981e-40		Spc25	0.283371	5.59046e-235		Atad2	0.359971	3.46664e-19		Jam2	0.493522	0
Rps10	-0.496674	9.46026e-284		Igf1	0.38055	1.2446e-177		C4b	-1.14668	0		Rpl36a	0.673962	0		Gda	0.618108	1.31591e-96		Rps7	-0.990198	1.70424e-97		Cks2	0.720055	2.17776e-39		Lmnb1	0.914053	1.46521e-229		Lpl	0.529584	4.32313e-19		Btnl9	0.490003	0
Cd5l	0.572955	3.40913e-283		Clec1b	0.393293	2.04797e-177		Hpgd	-1.17495	0		Rpl27a	0.672058	0		Hexa	-0.594415	9.77318e-95		Rps10	-0.905036	2.1142e-97		Anp32e	0.47576	4.85119e-39		Cdkn3	0.491092	4.23781e-228		Snrpd1	0.382112	1.45207e-18		Prex2	0.489327	0
Gadd45b	-0.724318	1.20589e-280		Pnrc1	0.349561	7.1718e-177		Fabp7	-1.26442	0		Rps9	0.670828	0		Tnfrsf26	0.339717	5.60169e-94		H2-T23	1.02037	4.27992e-97		Hp1bp3	0.50537	5.13496e-39		Diaph3	0.256611	2.09972e-227		Rpa1	0.304608	3.20006e-18		Amotl2	0.488375	0
Srgn	-0.624531	1.78737e-278		Sdc3	0.42235	6.97611e-175		Sdc3	-1.34164	0		Rps3a1	0.669404	0		Cd163	1.11736	9.20786e-94		Rplp0	-1.02281	1.36414e-95		Plac8	0.669712	1.23429e-38		Hist1h1b	0.740048	1.06611e-224		Apex1	0.340417	3.77872e-18		Sema3f	0.482435	0
Rpl10a	-0.511933	2.55069e-278		Nr1h3	0.401564	7.53052e-175		Cdh5	-1.34677	0		Rpl15	0.66298	0		Stat1	-1.01895	3.72767e-93		Lrp1	0.809228	3.58269e-95		Ucp2	-0.43548	1.35572e-38		Tacc3	0.584134	5.39462e-222		Nsd2	0.345275	5.11938e-18		Msrb3	0.481501	0
Rpl12	-0.499922	4.5208e-278		Hpgd	0.405248	1.36053e-173		Cfp	-1.35019	0		Rps16	0.659577	0		Itgam	0.63784	5.12307e-92		Cfl1	-0.764762	9.58697e-95		Rps27l	0.452533	9.61913e-38		Cenpq	0.325918	4.08321e-221		Fcgr3	-0.515194	7.85161e-18		Id4	0.478454	0
Ctsb	0.325853	9.41999e-277		Cd93	-0.53475	7.33629e-173		Timd4	-1.38323	0		Rps11	0.65671	0		Psmb8	-0.688914	5.85265e-92		Rpl3	-0.887123	1.19526e-94		Lmnb1	0.302639	2.76039e-36		Cenpw	0.493207	1.40205e-211		Fam111a	0.398007	1.8077e-17		Phldb2	0.477542	0
Clec1b	0.493231	4.57103e-275		Nrip1	0.529958	7.38582e-173		Cd163	-1.51101	0		Cd93	0.654901	0		Zfp809	0.449477	1.02879e-91		Rpl10a	-0.947716	1.49168e-92		Rrm1	0.39	5.16459e-36		Psat1	0.277314	3.83653e-211		Tfrc	0.356926	4.39338e-17		Pcdh12	0.470121	0
Cd9	-0.647651	4.80082e-275		Pmp22	0.360998	2.04382e-170		Slc40a1	-1.57881	0		Itga6	0.654559	0		Stx3	0.603497	6.78114e-91		Unc93b1	0.735141	5.17882e-92		Hnrnpa3	0.395906	2.22005e-34		Bub1b	0.507364	7.01114e-211		Tagln2	0.441285	4.58321e-17		Tjp1	0.464339	0
Gpx1	0.413423	2.50946e-273		Gm26532	0.387453	2.8889e-169		Folr2	-1.66975	0		Rps5	0.650429	0		Nfkbia	0.771405	3.21335e-90		Arpc2	-0.681618	1.78273e-91		Hint1	0.394845	7.36446e-34		E2f2	0.268393	3.00359e-210		Msr1	0.372878	6.80052e-17		Ldb2	0.4493	0
Lilra5	0.441741	1.26795e-269		Marco	0.424935	7.30936e-167		C6	-1.6715	0		Rpl24	0.649609	0		Hmox1	0.974088	3.50646e-90		Rpl10	-0.836994	5.1336e-91		Vim	0.458358	8.95892e-34		Hirip3	0.373492	3.56132e-207		Eif5a	0.325441	1.54876e-16		Enpep	0.443512	0
Mef2c	-0.431255	2.98665e-269		Irf1	0.406423	1.38095e-166		Apoc1	-1.68822	0		Sh3bgrl3	0.642375	0		Inf2	0.430539	1.58874e-89		Cybb	0.637956	6.49015e-91		Ccl24	0.569036	1.58613e-33		Aurkb	0.509505	7.53522e-207		Uqcr10	0.338431	4.77604e-16		Adgrg3	0.430215	0
H3f3b	-0.441555	4.9761e-268		Cox5a	0.282411	1.84616e-165		Marco	-1.84991	0		Rps20	0.63633	0		Tnfaip3	0.920093	2.08967e-89		Rps27	-0.831429	7.82435e-91		Nxt2	0.36696	1.8978e-33		Dhfr	0.451112	9.9581e-205		Ssrp1	0.338272	5.00154e-16		Wnt2	0.426909	0
Gngt2	0.400725	9.38566e-268		Arrdc3	0.440311	1.32565e-163		Fcna	-1.9022	0		Rps24	0.636051	0		Serinc3	0.432743	1.83851e-88		Rpl34	-0.836462	2.68641e-90		Kif23	0.705693	2.88549e-33		Knstrn	0.473851	1.25629e-204		Nap1l1	0.383559	5.37631e-16		Fbxl7	0.424934	0
Sh3bp5	0.488899	7.41938e-267		Dusp2	0.539145	6.29165e-163		Vsig4	-1.96502	0		Rpl29	0.631038	0		Cirbp	0.49552	1.87649e-88		Ppia	-0.743523	7.61889e-90		Selenop	-0.589301	1.78295e-32		Ccnb2	0.889432	2.26398e-199		Ctss	-0.291725	1.2282e-15		Fmo1	0.421194	0
Cox5a	0.375323	1.37171e-264		Irf7	0.383731	2.11901e-159		Cd5l	-2.07348	0		Eef1b2	0.629357	0		Cfh	0.602409	2.96226e-88		Ybx1	-0.748308	7.77677e-90		Hist1h3d	0.333873	3.40823e-32		Stmn1	2.00722	4.30764e-195		Tubb5	0.443307	1.92892e-15		Fam171a1	0.419847	0
AY036118	-0.62058	8.38728e-263		Rsad2	0.49819	4.94295e-159		Clec4f	-2.11533	0		Rpl39	0.626753	0		Mt1	0.705125	1.44714e-87		Rpl7	-0.660026	2.28268e-89		Hist1h4i	0.333503	4.95584e-32		Ncaph	0.276384	1.40494e-192		Fau	-0.287951	4.91577e-15		Ppp1r16b	0.419762	0
Pilra	0.406087	1.38891e-262		Ckb	0.337523	2.67773e-158		Cd9	0.739058	5.77427e-303		Rps27	0.623707	0		Drap1	0.51866	5.55375e-87		Rpl35	-0.896312	2.53677e-89		Apoe	-0.908822	1.28044e-31		Tyms	0.731067	5.04415e-185		Siva1	0.318394	5.34277e-15		Mcam	0.401454	0
Acp2	0.414473	1.0785e-261		H3f3b	0.316459	3.45228e-158		Cxcr4	0.590432	7.99031e-303		Rpl28	0.622045	0		Pltp	0.661358	8.12931e-87		Cox4i1	-0.694727	1.14737e-88		C1qa	-0.30133	2.09444e-31		Ube2c	0.918469	4.40263e-181		Usp1	0.309871	5.76448e-15		Plxna2	0.40007	0
Emb	-0.541368	2.14796e-260		Rnase4	-0.546459	5.23904e-158		Rasgrp2	-0.724376	1.03097e-302		Rps4x	0.622017	0		Gm12840	0.67694	3.2347e-86		Rpl8	-0.763845	1.17737e-88		Mrfap1	0.420723	2.12706e-31		Mki67	1.29699	1.50482e-178		Rpl10	-0.386901	1.76525e-14		Lrrc32	0.399784	0
Itga6	-0.40828	3.18431e-257		Mef2c	-0.386661	8.69374e-158		Itga6	0.430459	1.2122e-302		Rpl30	0.616154	0		Mtdh	0.66833	8.91593e-85		Rps6	-0.83297	2.1048e-87		Cwc15	0.403352	2.56804e-30		Prim1	0.311266	1.09667e-175		Srsf7	0.337621	2.62178e-14		Ppic	0.396921	0
Rplp0	-0.612716	4.73642e-256		Rps20	-0.37746	2.78933e-157		Mgl2	0.659985	1.21715e-302		Rpl9	0.615639	0		Marco	1.22476	1.60348e-84		Rps18	-0.981354	5.79543e-87		Txn1	0.393561	5.05267e-29		Cdk1	0.78919	1.29664e-171		Dtymk	0.286417	2.88453e-14		Bace2	0.389056	0
Rpl18	-0.466122	9.58594e-256		Folr2	0.401093	6.13824e-157		Mrc1	-0.643451	2.3117e-302		Plaur	0.60442	0		Cdc42	-0.451841	1.71467e-84		Rps21	-0.669722	6.15989e-87		H2-Q6	0.312186	1.77566e-28		Aurka	0.286909	9.48487e-170		Hint1	0.324886	3.1948e-14		Bmp6	0.38689	0
Gbp2b	0.484645	3.2979e-255		Sat1	0.291222	8.37666e-155		Ccl24	-0.803123	1.29061e-301		Napsa	0.603119	0		Psme2	-0.682987	1.93098e-84		Rpl9	-0.753154	8.20676e-87		Xist	-0.460043	3.98211e-28		Plk4	0.318493	2.21913e-169		Hnrnpf	0.284426	4.3627e-14		Dll4	0.380089	0
Cdkn1a	-0.714637	2.99093e-252		Timd4	0.365696	7.86086e-154		Ccr2	0.897597	3.00375e-301		Rpl35a	0.60166	0		Vcam1	0.791174	6.40037e-84		Naca	-0.805903	2.36805e-86		Rangap1	0.35471	2.56423e-27		Fbxo5	0.307542	1.94315e-163		Pa2g4	0.337728	6.56348e-14		Gimap5	0.378683	0
Tpt1	-0.403407	3.61769e-252		Hilpda	0.367278	1.73809e-153		Cd302	-0.608269	1.09323e-300		Rpl4	0.595132	0		Fam20c	0.487926	1.96721e-83		C1qb	0.512321	1.7065e-84		Hdgf	0.422302	6.20852e-27		Anln	0.324435	8.33076e-163		Ide	0.281475	8.97583e-14		C1qtnf1	0.377012	0
B4galnt1	-0.316649	2.74245e-251		Adgre5	0.311643	2.00826e-153		Apoe	0.740745	2.49772e-296		Rpl18a	0.585136	0		Rbm3	0.429196	2.15647e-83		Rpl31	-0.806188	1.84547e-84		Cbx3	0.409606	8.60374e-27		Cks1b	0.882207	1.05681e-160		Lsm2	0.285592	1.00233e-13		Rapgef3	0.369746	0
Cd81	0.339891	9.37832e-250		Rgl1	0.307019	7.89378e-153		AU020206	0.575098	2.05387e-295		S100a11	0.584934	0		Psme1	-0.608678	2.74476e-83		Rpl7a	-0.816813	3.93002e-84		Fcgr4	-0.571942	1.20695e-26		Mcm5	0.716116	3.08627e-155		Ybx3	0.250134	2.72489e-13		Pear1	0.369362	0
Rps27a	-0.356108	1.6808e-249		Emb	-0.481704	1.25522e-152		Tmem119	0.49819	3.23866e-294		Rpl6	0.582308	0		Ms4a6c	-0.693187	3.9542e-83		Malat1	1.11363	1.15458e-83		Psap	-0.356097	1.35353e-26		Chaf1a	0.297329	5.86345e-155		Prkar2a	0.318094	3.53109e-13		Npdc1	0.363157	0
Ccl3	-1.05993	2.643e-249		Adgre4	0.327844	4.33034e-152		Spint1	0.415841	2.47839e-293		Rpl37	0.577639	0		Mrc1	0.541336	5.69343e-83		Atp5e	-0.75089	1.63688e-82		Rpl22l1	0.370527	1.64433e-26		Mad2l1	0.360537	1.14918e-146		Slbp	0.352487	5.8991e-13		Pxdn	0.341851	0
Cxcr4	-0.503281	4.51342e-249		Dyrk2	0.329098	5.61116e-151		Trem2	0.767831	1.3881e-291		Rpl10	0.576842	0		Pcyox1	0.605371	7.06947e-83		Rpl14	-0.895693	3.04981e-82		Rad21	0.574404	3.61308e-26		Mis18bp1	0.306795	8.13407e-144		G3bp1	0.372028	5.91286e-13		Prickle1	0.341169	0
Serpinb6a	0.42401	6.11114e-249		Atf3	0.372673	3.14168e-150		Rps20	0.413904	5.11779e-291		Ldhb	0.57495	0		Il15ra	0.320206	1.91454e-82		Rpl21	-0.788512	3.50618e-82		Oxct1	0.3852	3.98348e-26		Smc2	0.852741	8.64596e-144		Rps27	-0.349673	7.05852e-13		Rnf144a	0.329847	0
Rps25	-0.367199	9.04161e-249		Itga6	-0.359508	1.14635e-148		BC005537	-0.769247	2.73742e-289		Rpl7a	0.562348	0		Itm2b	-0.431927	2.44515e-82		Gapdh	-0.861872	6.7231e-82		Ncaph2	0.376525	4.24331e-26		Rrm1	0.781142	1.24857e-141		Marco	0.692579	8.70692e-13		Kcnb1	0.328405	0
Rpl3	-0.473227	1.39861e-248		Msr1	0.303822	1.2828e-148		Tpt1	0.380605	3.59399e-288		Syngr1	0.560018	0		Adgre1	-0.748978	1.10975e-81		Serf2	-0.640023	5.05364e-81		Anapc5	0.381989	1.41252e-25		Rfc5	0.447278	2.50357e-131		Ptges3	0.354491	8.79553e-13		Akap12	0.323003	0
Fosb	-0.639316	1.83e-247		St3gal4	0.285699	1.41993e-146		Gm21188	0.378786	1.62662e-286		Hp	0.558449	0		Pnpla2	0.575043	1.12457e-81		Pcbp2	-0.722395	5.36784e-81		Calm3	0.373887	5.63746e-25		Dut	0.712779	7.78755e-130		Snu13	0.292888	1.08115e-12		Osmr	0.320523	0
Nfil3	-0.346721	1.89305e-246		Myo5a	-0.273715	2.09385e-146		Klf2	-1.09395	6.06838e-284		Mef2c	0.554946	0		Cd38	0.613285	1.13401e-81		Ftl1	-0.5239	1.19982e-80		Mdh1	0.366787	8.49183e-25		Wdhd1	0.254077	3.76131e-120		Cnbp	0.292516	1.51044e-12		Mapk12	0.319497	0
Csrnp1	-0.453448	1.06502e-245		Slc40a1	0.399879	2.57632e-146		Rgs10	0.573699	1.87049e-283		Rpl26	0.547502	0		Clec12a	-0.714244	8.14437e-81		Rpl11	-0.842953	3.06269e-80		H2-T22	0.361222	9.22645e-25		Emb	0.980597	4.15619e-120		Naa50	0.345001	1.52923e-12		Dapk2	0.317774	0
Rxra	0.426494	1.4307e-244		Paqr9	0.303719	2.80076e-146		Il18bp	-0.886806	2.36641e-282		Rps14	0.534234	0		Apoc1	0.687099	4.58429e-80		Rpl29	-0.835342	5.95507e-80		H2afx	0.333268	1.82263e-24		Mcm7	0.606255	5.03804e-117		Ndufab1	0.295838	1.54254e-12		Dmd	0.313267	0
Cd14	-0.635391	3.99537e-244		B4galnt1	-0.275284	2.38163e-145		Ptgs1	-0.611699	2.63781e-282		Rps12	0.532753	0		Ly86	-0.519704	5.5953e-80		Rpl24	-0.761317	5.38351e-79		Fth1	-0.40535	3.03731e-24		Tipin	0.496259	1.04799e-115		Cst3	-0.303796	2.49056e-12		Lama4	0.311141	0
Rpl11	-0.469982	5.86557e-244		Pcolce2	0.322245	2.4445e-145		Nr1h3	-0.964747	1.15173e-281		Rpl21	0.532381	0		H2-DMb1	-0.869263	6.91596e-80		Ucp2	-0.624172	7.47022e-79		Fabp7	0.41669	3.05827e-24		Rfc4	0.337416	1.08991e-113		Hspa9	0.331531	3.04574e-12		Cdh13	0.294024	0
Sdc4	-0.647765	7.1236e-242		Clec4f	0.402423	3.82168e-145		Ramp1	0.361266	5.73092e-281		Rpl19	0.515579	0		Sdc4	0.824814	2.34565e-79		Rpl36a	-0.787867	8.66098e-79		Hnrnpc	0.348202	4.16415e-24		Cdkn2c	0.424945	3.55584e-113		Cycs	0.304626	3.63105e-12		Yes1	0.292697	0
Lst1	0.39264	5.40465e-240		S100a10	-0.490811	6.80728e-145		Plac8	-1.04172	2.07014e-277		Fau	0.51195	0		Rtp4	-0.839475	2.71136e-79		Rpl5	-0.702268	4.71582e-78		Marco	0.466864	4.58204e-24		Gins2	0.342897	1.0218e-111		Srsf3	0.282987	4.29924e-12		Slc26a10	0.286887	0
Itgal	0.400699	9.30738e-240		Marcksl1	0.406768	5.68822e-144		H2-DMa	0.629892	1.92293e-275		Rpl5	0.508239	0		Nfil3	0.418059	6.41222e-79		C4b	1.19115	1.76114e-77		Hnrnpu	0.369398	5.00211e-24		Hells	0.352417	2.0487e-110		Hspe1	0.343064	4.3531e-12		Gimap8	0.284858	0
B2m	0.26122	7.73378e-239		Tiparp	0.385921	8.88001e-144		Lyz2	0.746751	3.28755e-275		B4galnt1	0.506209	0		Washc2	0.547948	1.12968e-78		Ctss	0.559676	2.21067e-77		Cltc	0.330998	5.27068e-24		Ezh2	0.571369	8.51713e-110		Cct8	0.302881	4.3723e-12		Stox2	0.277554	0
Rps19	-0.436565	8.93986e-239		Cd274	0.378622	8.77244e-143		Helz2	-0.808807	3.52435e-274		Myo5a	0.503319	0		Man2a1	0.541306	2.2585e-78		Sh3bgrl3	-0.797823	2.39801e-77		Hist1h1d	0.380281	9.60328e-24		Dbf4	0.459814	2.83431e-106		Rbbp4	0.284376	8.03413e-12		Adgrg1	0.275196	0
Myo5a	-0.30538	7.55636e-238		Gngt2	0.29586	2.34934e-142		Mmp2	0.285275	3.71411e-269		Rplp2	0.499893	0		Ier2	0.852831	2.95018e-78		Gng5	-0.686137	8.73811e-76		Hist1h1c	0.520358	1.68014e-23		S100a10	1.06938	6.39568e-106		Alyref	0.290302	8.40561e-12		Pla2r1	0.274737	0
Trpm2	0.405557	5.34488e-237		Il10	0.62137	3.00301e-142		Hmox1	-1.0874	6.36386e-269		Slco2b1	0.467029	0		Cd47	0.436633	1.82294e-75		Plxnb2	0.844821	1.9914e-75		App	-0.402726	7.45189e-23		Plp2	0.281968	9.48053e-106		Atp5g3	0.345074	9.17668e-12		Wisp1	0.257443	0
Lat2	-0.34815	3.06677e-236		Pim1	0.40044	2.5536e-141		Rps24	0.377601	4.15943e-267		Rpl38	0.466819	0		Calr	-0.58809	1.65615e-74		Ptprc	0.779179	3.65272e-75		Sun2	0.280301	8.98602e-23		Haus4	0.394832	1.47838e-105		Nhp2	0.254743	1.60116e-11		Gpr182	2.05865	5.92865e-304
Ccl9	-1.02257	7.05209e-236		Lat2	-0.309404	3.51023e-141		Rxra	-0.679448	4.32641e-267		Sorl1	0.429625	0		Trp53inp1	0.365515	1.76707e-74		Snx3	-0.684817	5.34487e-75		Tmpo	0.548478	1.46846e-22		Clec5a	0.441129	9.77968e-105		1810037I17Rik	0.326591	2.71186e-11		Rhoj	0.455815	5.08913e-303
Ifi27l2a	0.425944	7.96903e-235		Pla2g7	-0.690255	3.93252e-139		Cox5a	-0.584588	8.18692e-267		Gas7	0.426529	0		Npc2	-0.341539	4.41015e-74		Uqcrh	-0.703568	1.65723e-74		Jpt1	0.403711	1.49413e-22		Syce2	0.50151	1.64388e-104		Serbp1	0.296552	7.21436e-11		Fam174b	0.279716	8.92171e-296
Rpl13	-0.460535	2.02823e-233		S100a11	-0.340114	1.50215e-137		Pbxip1	0.387803	1.25832e-264		Sh2d1b1	0.42467	0		Fgfr1	0.407028	9.2811e-74		Abcc3	0.937389	5.75879e-74		Smc2	0.364432	2.81428e-22		Rpa2	0.430204	7.97615e-103		Mrpl42	0.287601	7.48242e-11		Bcar1	0.301139	2.84647e-294
Grn	0.266764	1.62279e-232		Gadd45b	0.324593	1.01882e-136		Ctnnd1	-0.647534	3.86371e-264		Rplp1	0.402494	0		Egr1	0.910154	1.13427e-73		Rps3	-0.75253	7.4067e-74		Marcks	0.327868	4.19735e-22		Hist1h2ap	1.30986	3.12188e-102		Atp5o.1	0.304085	7.8957e-11		Gimap6	0.917992	1.01385e-290
Rps23	-0.357983	1.06578e-231		Spic	0.383402	1.01928e-135		Rps10	0.391559	8.93216e-264		Rps29	0.375324	0		H2-T23	-0.766003	9.50924e-73		Rps27l	-0.696454	1.30173e-73		Mpeg1	-0.347951	6.20208e-22		Nrm	0.475579	5.78048e-102		Smchd1	0.31632	9.02643e-11		Gja4	0.665618	1.098e-290
Apoe	-0.791593	1.63353e-231		Cyp4f18	-0.593013	1.23967e-135		Kcna2	-0.804292	1.00991e-263		Pstpip1	0.369298	0		Ier3	0.738885	3.93521e-72		Myl6	-0.621965	2.56553e-73		Hspa5	0.327908	6.6143e-22		Fen1	0.50243	1.47499e-99		Gatm	0.374848	1.66351e-10		Cyp4b1	1.23293	3.84299e-286
Pcolce2	0.450699	5.66719e-231		Coro1a	-0.658671	7.21085e-135		Sorl1	0.336207	3.61698e-262		Anxa1	0.36776	0		Myo10	0.400271	5.5034e-72		Eef1b2	-0.779258	6.3566e-73		Prelid1	0.369061	9.88843e-22		Hmgb2	1.80079	9.47417e-97		Nop56	0.284023	1.90109e-10		Aqp1	2.39049	2.37604e-284
Cd300e	0.423801	7.23038e-231		Pdgfc	0.263292	5.24616e-134		Ms4a8a	-0.713885	2.14561e-260		Col14a1	0.365424	0		Socs3	0.433177	1.16697e-71		Rpl18	-0.759389	4.04281e-72		Kcnj10	0.351195	1.16373e-21		Ptma	1.05333	8.13917e-96		BC005537	0.320655	1.91551e-10		Mgll	0.893549	7.5555e-283
Nr4a1	-0.63357	2.6321e-230		Itsn1	0.273315	1.07099e-133		Myo9a	-0.706434	2.75928e-257		Mcub	0.354962	0		Lrp1	0.390835	2.25561e-71		Rpl22l1	-0.774086	7.02584e-72		Cdk2ap2	0.35409	2.04758e-21		Dna2	0.291159	6.22262e-95		Ctsl	-0.433279	2.44223e-10		AC167229.1	0.304334	2.32976e-276
Thbs1	-0.981572	9.36329e-230		Creg1	0.301221	1.75955e-133		Adgre5	-0.679054	5.43154e-255		Htra3	0.353765	0		Sh3pxd2b	0.381223	2.36627e-71		Pabpc1	-0.633089	1.3878e-71		Gm2a	-0.40148	2.57227e-21		Gpr183	0.375476	7.72725e-94		Tsn	0.262021	3.20628e-10		Zbtb46	0.404327	2.73026e-275
Rpl32	-0.503313	1.28977e-229		Ptpn1	0.270234	2.70778e-132		Rgl1	-0.660474	1.55436e-254		Susd3	0.325473	0		Ppp1r15a	0.794014	4.749e-71		Sem1	-0.642263	1.53831e-71		Cd81	-0.41518	2.86968e-21		Tmpo	0.904148	9.17479e-94		Slc29a1	0.302809	3.22733e-10		Tpbgl	0.911842	1.70093e-273
Dusp2	-0.772975	1.59048e-229		Ncoa4	0.300349	4.73441e-132		Lgmn	-0.442874	4.92362e-254		Dpep2	0.308714	0		Zyx	0.517016	5.61393e-71		Btf3	-0.726814	3.01936e-71		H2-Q4	0.31998	3.15959e-21		H2afz	1.49103	6.10946e-93		Nucks1	0.276217	5.18778e-10		Unc45b	0.385611	2.55485e-266
Rps15a	-0.394553	6.29015e-228		Eps8	-0.274916	7.32476e-132		Gpr34	0.298293	5.78519e-254		Peli2	0.272782	0		Id3	0.660206	5.95429e-71		Rps2	-0.748694	8.96075e-71		Ube2s	0.530168	4.43203e-21		Mef2c	0.528457	3.71243e-91		Rab32	0.290544	5.18851e-10		Adgra2	0.277993	2.61523e-266
Rps7	-0.46664	3.16979e-227		Acly	0.281431	1.37855e-131		Rpl28	0.401428	2.09462e-251		Tmbim6	-0.575587	0		Il1a	0.772444	7.12132e-71		Rpl4	-0.688806	9.97303e-71		Hnrnpk	0.286867	4.67732e-21		Hmgb1	1.16708	9.18033e-90		Tpi1	0.273796	5.94112e-10		Fscn1	0.375217	2.47799e-265
Wfdc17	0.429198	3.61121e-224		Osm	-0.56422	3.80584e-131		Ccl8	1.37596	2.48499e-249		Fyb	-0.739842	0		Nr4a1	0.769362	1.70385e-70		Atp6v1g1	-0.69157	2.55196e-70		Hist1h2ap	0.26211	4.87254e-21		Tubb5	1.41138	1.15044e-88		Srsf2	0.306431	7.99142e-10		Masp1	0.517081	3.03458e-264
Rpl23	-0.402934	3.76732e-224		Id1	0.51295	6.92047e-131		Bcl2a1d	0.498697	5.65462e-249		Aif1	-0.754717	0		Unc93b1	-0.468361	4.37201e-70		Adgre5	0.801734	8.52637e-70		Cox7a2	0.300404	6.93163e-21		Tagln2	1.1655	2.52366e-88		Eif4g2	0.277182	8.81957e-10		Nova2	0.288344	1.3412e-262
Pltp	0.422329	1.30666e-223		BC005537	0.29401	1.28904e-130		Grn	-0.436212	2.21291e-248		Ctsc	-0.75709	0		Plod1	0.472054	1.25892e-69		Grn	0.52009	1.24789e-69		Pla2g7	-0.753266	1.11163e-20		Lgals1	1.0933	9.75852e-87		Sumo2	0.252776	9.14307e-10		Nckap1	0.454794	7.67519e-262
S100a11	-0.372259	1.57735e-223		Ifi27l2a	0.341143	2.56941e-130		Ang	0.354161	3.61408e-247		B2m	-0.768808	0		Fyb	-0.599245	2.25545e-69		Arhgdib	-0.687881	4.35915e-69		Atpif1	0.309878	1.45576e-20		Selenoh	0.808282	3.71629e-86		Rbbp7	0.317395	1.05591e-09		Gimap4	0.987571	5.6214e-260
Osm	-0.627115	2.70628e-223		Cebpb	0.399731	3.29793e-130		Tgfbr1	0.679099	1.0918e-245		Tapbp	-0.771519	0		Cd33	0.466902	2.31466e-69		Cox8a	-0.655913	4.88191e-69		Itm2c	-0.374238	2.67914e-20		Cbx5	0.406529	1.10356e-85		Pla2g7	-0.651743	1.09746e-09		Plcb4	0.298852	7.26272e-259
Rps24	-0.370351	3.05944e-223		Fcgr3	-0.401763	3.43319e-130		Itgal	-0.707023	1.07433e-244		Marcks	-0.77625	0		Socs2	0.431328	3.84319e-69		Bag1	-0.560031	2.53723e-67		Tma7	0.268031	5.89684e-20		Sh2d1b1	0.4094	1.48221e-85		Banf1	0.251801	1.38482e-09		Cdc42ep1	0.261339	1.34399e-251
Smpdl3a	0.34763	5.06724e-222		C6	0.355362	1.26397e-128		Fam20c	0.451975	1.4749e-244		Hsp90b1	-0.787634	0		Dusp3	0.469133	4.29481e-69		Arpc5	-0.67336	3.87813e-67		Lsm5	0.323052	9.94448e-20		Ran	1.00868	8.98166e-85		Hmgb2	0.313212	1.62498e-09		Bcl6b	0.271995	3.47145e-251
Adcy4	0.390826	6.98138e-221		Rps19	-0.371048	1.83182e-128		Gsr	-0.670877	2.76617e-243		Ctsb	-0.83073	0		Cdkn1a	0.627287	1.1506e-68		Lgals3bp	0.750503	9.03407e-67		Gbp4	0.321716	1.27641e-19		Spint1	0.493128	1.64953e-84		Bcl2a1b	-0.714106	3.27046e-09		Rasgrp3	0.812103	1.57169e-248
Pilrb2	0.394062	1.37555e-220		Rnf213	0.297742	9.5106e-128		Adcy4	-0.662703	1.14178e-242		Bst2	-0.848482	0		Psmb9	-0.588786	3.31174e-68		Folr2	0.831037	1.2066e-66		Hnrnpm	0.301869	1.58122e-19		H2afx	0.718532	2.84712e-84		Lsm6	0.301689	3.72516e-09		Twist1	0.263034	1.50232e-247
Pf4	-0.98546	1.81494e-220		Actn1	0.293624	1.16638e-127		Ifitm2	-0.596095	5.12754e-240		Acp2	-0.851239	0		Bnip3l	0.449495	1.01123e-67		Ctsc	0.531219	1.23292e-66		Ly6a	0.449791	3.39009e-19		Lig1	0.63561	3.72484e-84		Cdk4	0.281303	3.91801e-09		Ndrg1	0.737564	1.7107e-239
Bank1	0.399822	2.3122e-220		Csf2rb	0.285835	1.32998e-127		Cd38	-0.577729	1.18326e-238		H2-K1	-0.903817	0		Marveld1	0.275195	1.64924e-67		Hint1	-0.668733	2.65867e-66		Ssr3	0.324118	3.80684e-19		Dnajc9	0.418836	1.1446e-83		Cisd1	0.262591	5.33021e-09		Hecw2	0.482793	3.75171e-237
Eps8	-0.312467	2.46732e-220		Ccnl1	0.282178	2.84705e-126		Dtx4	0.27859	3.09336e-238		Lipa	-0.909971	0		Scd2	0.595855	1.79378e-67		Ndufv3	-0.508492	5.81334e-66		Fxyd5	-0.526896	3.85106e-19		Nt5dc2	0.554622	2.18482e-83		Cd14	-0.534344	5.36297e-09		Npr1	0.726732	1.31061e-235
Aldh2	0.352459	8.18849e-220		Thbs1	-0.901629	6.06509e-126		Thbs1	0.704027	1.9017e-235		Mndal	-0.911053	0		Pld4	-0.507609	2.09921e-67		Dazap2	-0.667903	5.95704e-66		Cmc2	0.288128	6.87624e-19		Orc6	0.348133	4.17127e-83		Wfdc17	0.324029	5.66649e-09		Acer2	0.785619	2.00359e-235
Rps13	-0.379007	1.63713e-219		Tsc22d3	0.338424	6.26424e-126		Rpl23	0.353352	1.24102e-234		Pilra	-0.914983	0		Oasl2	-0.673552	2.87e-67		Atp5g2	-0.66153	5.87926e-65		Calm1	0.260567	1.83774e-18		Mgl2	0.666697	1.0678e-82		Nr1h3	0.33216	6.77448e-09		Fermt2	0.645961	3.18219e-234
Grk2	0.380247	1.52947e-218		Trim30a	0.278798	1.33893e-125		Tcf7l2	-0.657277	5.54704e-234		H2-T23	-0.933158	0		Mt2	0.43874	4.82218e-67		Atp5g3	-0.600427	4.17756e-64		Luc7l3	0.337499	4.77776e-18		Hmgn2	0.906061	1.11087e-82		Mdh2	0.261613	9.07634e-09		Cyp26b1	0.890072	8.79961e-233
Cd44	0.413886	1.98472e-218		Fcna	0.363313	1.64392e-125		Mertk	-0.531264	5.15961e-233		Axl	-0.944021	0		Mgst1	0.635035	4.87054e-66		Actg1	-0.612389	1.30782e-63		Mndal	0.333416	1.1001e-17		Lsm2	0.613036	3.35712e-82		Stip1	0.254677	1.33745e-08		Exoc3l2	0.457072	3.88136e-228
Plbd1	0.374232	4.91112e-218		Sgk1	0.403226	1.0159e-124		Adam15	0.33209	4.31331e-232		Csf1r	-0.950741	0		Ndfip1	0.492113	6.04793e-66		Cd74	0.75205	1.70028e-63		Metap2	0.300538	1.82235e-17		Fn1	1.12602	1.45942e-81		Magt1	0.252912	1.74118e-08		Adgrl2	0.610249	1.10104e-225
Rpl8	-0.368761	1.21705e-217		Sh3bgrl3	-0.358559	3.71658e-124		Rpl39	0.351163	1.24942e-231		Trim30a	-0.957358	0		Junb	0.642018	9.5327e-66		Polr1d	-0.567462	3.01762e-63		Trf	-0.448801	1.83896e-17		Smc4	0.849026	1.47661e-81		Atpif1	0.267425	2.17838e-08		Fzd4	0.567112	2.16612e-224
Fabp5	-1.08882	1.40762e-217		Stab1	-0.715902	5.5387e-124		Rpl35a	0.308902	2.08902e-231		Lilra5	-0.968229	0		Chn2	0.308865	1.668e-64		Chchd2	-0.574635	4.35623e-63		Acsl5	0.311314	5.66782e-17		Mcm6	0.605023	4.75955e-81		Ywhaq	0.252085	2.41178e-08		Rab3b	0.274795	1.91367e-215
Ptprj	0.342134	4.38076e-214		Cd44	0.292779	3.79797e-123		Rps12	0.319569	4.60008e-231		Itga9	-0.971403	0		Abca1	0.490514	1.76844e-64		Atox1	-0.647468	9.1992e-63		Epsti1	0.284733	5.71456e-17		Tk1	0.667311	5.78823e-81		Mogs	0.250222	2.9706e-08		Apbb2	0.53316	1.70666e-214
Dennd4a	-0.362211	1.10274e-213		Tob2	0.340589	5.54861e-123		Tspan15	-0.649954	9.53621e-231		Cadm1	-0.973654	0		Mmp19	0.335667	3.47355e-64		Mt1	-1.12783	1.47863e-62		Psmb8	0.316463	8.55556e-17		Cx3cr1	0.874357	1.06061e-80		Fcgr2b	-0.85929	3.01299e-08		Spint2	0.299516	1.52794e-213
Rpl17	-0.385526	1.13036e-213		Tmem26	0.262259	2.28897e-122		Rplp0	0.390066	2.63262e-230		Plbd1	-0.976197	0		Diaph1	0.445024	9.64708e-64		Sec61b	-0.634524	2.50559e-62		Hist1h2bc	0.454728	9.98176e-17		Itga6	0.550751	6.47039e-80		Cd5l	0.345559	3.01589e-08		Bmp2	1.82233	1.16487e-207
Ckb	0.399363	2.32252e-213		Pitpnc1	0.270708	2.32535e-122		Aldh2	-0.568364	8.17411e-230		Ckb	-0.976952	0		Zfp36	0.541176	1.79367e-63		Tmbim6	0.649704	5.56107e-62		Igsf6	0.331088	1.56039e-16		Chaf1b	0.29657	2.63269e-78		Smc6	0.254891	4.27209e-08		Tbx2	0.255408	2.66673e-203
Rps9	-0.341662	3.00636e-212		Apoc1	0.375208	2.8667e-122		Fau	0.312084	2.22406e-229		Gngt2	-0.992639	0		Leprot	0.460352	7.49598e-63		Atp5l	-0.614722	7.04373e-62		Fam26f	0.297483	2.75119e-16		Mcm2	0.436536	3.58284e-78		Tgfbi	-0.626465	6.38126e-08		Gimap1	0.275117	6.33871e-203
Fam20c	-0.348139	1.77209e-211		Rpl35a	-0.278336	5.62304e-122		Slc16a9	-0.530361	1.18709e-228		Tgm2	-0.996573	0		Tnf	0.848858	1.04922e-62		Hsp90ab1	-0.532519	1.1332e-61		Cd1d1	0.290514	3.42233e-16		Anp32b	0.863806	4.03877e-78		Ncl	0.267725	8.73992e-08		Armcx4	0.483197	1.10033e-202
Fyb	0.326717	6.41555e-210		Ifi204	0.265006	1.48524e-121		Tmed10	-0.512256	8.06696e-228		Rtp4	-1.01805	0		Fos	0.545993	1.51858e-62		Ywhaz	-0.618463	1.36341e-61		Ubb	-0.365215	3.83096e-16		Tuba1b	1.14371	1.50647e-76		Pmf1	0.257001	9.20389e-08		Cnn3	0.536702	1.2222e-201
Blvrb	0.344467	2.02229e-209		Rcan1	0.331498	3.92323e-121		Id3	-0.829926	1.48852e-227		Lgals3bp	-1.03803	0		Neat1	0.662391	3.4316e-62		Fpr1	1.03882	1.58812e-61		Smc4	0.526901	4.16756e-16		Sae1	0.46398	3.21757e-76		Srgn	-0.471181	9.51743e-08		Akr1b8	0.591836	4.66061e-198
Rpl14	-0.442683	1.05307e-204		Rps12	-0.262406	6.50747e-121		Pltp	-0.783044	1.41102e-226		Adgre1	-1.04723	0		Mkrn1	0.482632	4.99003e-62		Myl12a	-0.635259	6.60491e-61		Fam96a	0.304028	8.65246e-16		Dtymk	0.58656	5.50631e-76		Actn1	0.288319	1.05303e-07		Ctla2a	0.785642	2.66744e-197
S100a10	-0.510565	1.55905e-203		Icam1	0.404076	2.38123e-120		Rpl27a	0.324685	2.04545e-226		Slc29a1	-1.05519	0		Rnf149	0.458765	1.40161e-61		Ptpn18	-0.609186	3.19108e-60		Tap1	0.300661	1.04193e-15		Ppia	0.718621	4.0118e-75		Dynll2	0.273234	1.38118e-07		Clec4g	2.5619	5.68736e-196
Rasgrp2	0.383877	9.33863e-203		Klf4	0.487037	3.40607e-120		Rpl13	0.342469	3.78413e-226		BC005537	-1.06039	0		Picalm	0.406183	2.94133e-61		Cd5l	0.634346	4.31941e-60		Tuba1b	0.610675	1.42162e-15		Mcub	0.366156	5.91351e-75		Snrpb	0.251794	1.75098e-07		Cd59a	0.910312	3.0161e-193
Rpl27a	-0.354205	7.50883e-202		Sorl1	-0.252604	1.41166e-119		Gpnmb	0.841921	9.52841e-226		Siglece	-1.06057	0		Rassf2	0.425208	1.12186e-60		Gm10076	-0.625205	7.91798e-60		Pttg1	0.29169	1.53271e-15		Ccr1	0.634291	1.22461e-74		Rnase4	-0.461908	1.8782e-07		Nfib	0.797911	4.1456e-187
Rps2	-0.445923	1.63282e-201		Gsn	-0.346068	3.18472e-119		H2-M2	0.761594	1.3349e-225		Cd44	-1.0666	0		Klf13	0.438044	3.9336e-60		Oaz1	-0.522808	1.07738e-59		Tagln2	0.350869	2.09665e-15		H2afv	0.973399	1.2279e-74		Selenop	-0.362805	1.96101e-07		Tns2	0.377083	5.27894e-187
Rps6	-0.384921	1.71544e-201		Rpl27a	-0.312042	2.4931e-118		Tcn2	-0.548625	1.70354e-225		Rnf213	-1.10032	0		Uvrag	0.44127	6.06101e-60		Aurkaip1	-0.474527	1.58636e-59		Usp12	0.292816	2.18619e-15		Lat2	0.355047	1.99666e-74		C1qbp	0.295741	2.74429e-07		Fam167b	1.28969	4.42878e-184
Crip2	0.40864	2.03294e-201		Slc25a33	0.263053	2.58343e-118		Csrp1	-0.620475	2.40756e-224		Helz2	-1.1361	0		Glul	0.48664	7.78897e-60		Ndufa6	-0.577165	8.11139e-59		Cd52	-0.358103	2.39244e-15		B4galnt1	0.432018	2.21171e-74		Tpt1	-0.297398	2.87328e-07		Gng11	1.21861	3.11753e-175
Samhd1	0.322318	1.51904e-200		Runx3	-0.288325	2.68663e-118		Ophn1	0.306168	8.6376e-224		Igf1	-1.13693	0		Ifitm6	0.519247	1.05017e-59		Gabarap	-0.533754	8.59593e-59		Psmb9	0.319374	2.62098e-15		Tpm4	0.604263	3.03524e-74		Sod1	0.274897	3.0745e-07		Ehd3	2.31752	4.82003e-174
Ptafr	-0.299758	1.63534e-200		Il1a	0.29852	1.09922e-117		Cxcl16	0.541214	1.9046e-223		Slfn5	-1.14847	0		Clta	-0.371398	1.68672e-59		Cotl1	-0.63499	1.53891e-58		Spic	0.263974	2.6297e-15		Impdh2	0.591541	1.33566e-73		Nudc	0.291547	3.5e-07		Serpinh1	0.476786	8.2767e-174
Stat1	0.424589	2.37379e-200		Ifrd1	0.301925	1.84241e-117		Fpr1	-0.644948	6.11772e-222		Lst1	-1.16392	0		Hfe	0.424716	3.74035e-59		Itgal	0.671887	2.50276e-58		Dck	0.326099	3.73135e-15		Ccr2	0.829199	5.22644e-73		Pgk1	0.254383	3.5889e-07		Wwtr1	0.407597	3.4444e-172
Sorl1	-0.277057	3.25198e-200		Rab32	0.262472	3.55054e-117		Cd44	-0.67988	1.52316e-221		Pltp	-1.20498	0		Jun	0.598517	4.25059e-59		Ap2s1	-0.528785	2.77756e-58		Atf4	0.345163	6.73429e-15		Vrk1	0.403156	1.01508e-72		Lyz2	-0.436215	4.28956e-07		Sgce	0.28672	4.85057e-171
Fpr1	0.353581	5.72015e-200		Itgal	0.288658	4.86969e-117		Cd52	0.468821	3.04975e-219		Adgre4	-1.21295	0		Eva1b	0.443141	5.60756e-59		Actb	-0.432465	5.69951e-58		Atp5g2	0.26494	6.97549e-15		Jaml	0.631554	1.1209e-72		Anapc11	0.255677	4.5937e-07		Igfbp7	2.45804	1.23002e-169
Rpl15	-0.39727	8.03547e-200		Rps16	-0.302815	1.96061e-116		Crip2	-0.62672	8.03305e-219		Paqr9	-1.21694	0		Pik3r1	0.521123	1.30978e-58		Ost4	-0.525142	9.30379e-58		Mrpl51	0.29285	1.20905e-14		Tubb4b	1.10094	3.94542e-72		Rps4x	-0.263847	5.65923e-07		Dpysl3	0.336136	3.40821e-169
Rps11	-0.407196	1.81401e-199		Rps11	-0.364132	2.74655e-116		Stab2	-0.572027	3.85203e-218		Ifitm3	-1.22691	0		Cyr61	0.298372	1.75294e-58		Eif1	-0.463373	1.20272e-57		Hsd17b4	0.290992	1.35176e-14		Ppil1	0.310866	8.12789e-72		Myo9a	0.255348	6.34571e-07		Slc43a3	1.0142	1.41951e-167
Rps8	-0.329649	1.21944e-198		Tspan15	0.267933	4.30933e-116		Rpl10a	0.374315	1.27722e-217		Creg1	-1.24102	0		Ddi2	0.412705	4.01642e-58		Cox7a2l	-0.625235	3.22175e-57		Lrp1	-0.339271	1.54326e-14		Dek	0.834104	5.44303e-70		Gm47283	0.261253	6.83971e-07		Mb21d2	0.269249	1.67975e-163
Zfand5	-0.476166	3.17331e-198		Rpl36	-0.311668	4.49547e-116		Siglece	-0.696105	3.07228e-217		Stat1	-1.25881	0		Cxcr4	0.481479	5.18075e-58		Cd81	0.577371	3.99026e-57		Atp5f1	0.264915	1.73556e-14		Ppih	0.297188	1.26311e-69		Psmd2	0.2783	7.57385e-07		Rasd1	0.343937	1.33024e-162
Rps16	-0.343786	6.03577e-198		Fabp7	0.311114	5.55798e-116		Bmyc	0.343208	1.19128e-215		Itgal	-1.26007	0		Ets2	0.528521	5.2654e-58		Tma7	-0.570038	6.41485e-57		Lsm4	0.294889	3.06051e-14		Ctsb	-1.06249	2.47078e-69		Cd63	-1.11589	7.70211e-07		Bok	0.306087	1.88639e-162
Cyp4f18	-0.601901	2.27942e-196		Pmepa1	-0.54685	9.16723e-116		Ephx1	-0.545756	2.16113e-215		Wfdc17	-1.26035	0		Cebpb	0.579764	1.01209e-57		Arpc1b	-0.473245	1.76781e-56		Top1	0.282779	3.36639e-14		Adgre1	-1.17573	3.62775e-69		Trf	-0.356481	1.01729e-06		Ackr1	0.26352	2.37972e-162
Fosl2	-0.427863	2.40786e-196		Txn1	0.259667	1.6075e-115		Rpl18	0.359435	2.09325e-213		Actn1	-1.27722	0		Itgb5	-0.537251	1.21004e-57		Scarb2	0.748753	2.68293e-56		Ccdc34	0.254935	3.64622e-14		Dctpp1	0.565407	4.78865e-69		Cdh5	0.257012	3.08941e-06		Zfp503	0.364773	2.9482e-162
Cadm1	0.37134	1.57503e-194		Btg2	0.272296	3.16852e-114		H2-DMb1	0.666471	2.85219e-213		Ccl24	-1.28481	0		Nfkbiz	0.697146	2.19672e-57		Brk1	-0.549691	3.46991e-56		Fcgr2b	-0.848155	5.74342e-14		Cdkn2d	0.365047	6.15832e-69		Mxd4	-0.258945	3.63045e-06		Nedd4	0.587204	1.31364e-160
Retreg1	-0.25082	3.19086e-194		Hist1h2bc	0.293503	5.75149e-114		Rpl11	0.360005	2.24882e-212		Ly6e	-1.35984	0		Ddhd1	0.448699	2.58759e-57		Cox6b1	-0.600535	7.63251e-56		Isg15	0.298066	5.92905e-14		Hint1	0.683552	1.54678e-68		Junb	-0.428601	3.77764e-06		Enpp6	0.309037	2.57658e-154
Coro1a	-0.661443	2.1124e-193		Clec4n	0.296854	1.72146e-113		Cd300e	-0.596001	2.63624e-212		Il18bp	-1.36168	0		Trf	0.384817	2.9016e-57		Ifngr1	0.668366	2.13561e-55		Sfpq	0.288577	8.00328e-14		Rpsa	0.675008	2.56455e-68		Cxcr4	-0.397582	3.96579e-06		Lyve1	1.07447	2.88801e-154
Zbtb4	0.381107	2.61267e-193		Cd300ld	0.282955	4.84105e-113		Stx3	-0.558181	1.09896e-211		Dmpk	-1.38943	0		Sult1a1	0.393055	5.99697e-57		Npm1	-0.669711	5.5372e-55		Cst3	-0.277402	8.92782e-14		Hist1h2ae	0.548172	2.58276e-68		S100a10	-0.39942	4.86821e-06		Epas1	1.06547	4.87502e-154
Ccl4	-1.09765	5.15532e-193		Sod1	0.250433	2.83297e-112		Rps7	0.39212	1.66348e-210		Clec1b	-1.39585	0		Ctnnbip1	0.365247	7.53411e-57		Sec61g	-0.57883	1.85846e-54		Usp25	0.269683	1.32235e-13		Rps20	0.646113	1.51025e-67		Krtcap2	0.260492	5.08022e-06		Plxnc1	1.35418	5.32161e-153
Bcl2a1d	-0.337663	7.49137e-192		Rpsa	-0.321512	3.70085e-112		Msr1	-0.547232	1.74812e-210		Cd300ld	-1.39853	0		Rgs10	-0.621432	8.03161e-57		Nsa2	-0.504493	2.48384e-54		Selenos	0.278238	1.50938e-13		Ddx39	0.514278	2.17732e-67		Itga6	-0.291825	5.54173e-06		Sparc	1.92317	1.68929e-152
Runx3	-0.323764	9.71099e-192		Sh3bp5	0.254775	4.32716e-112		Coro1a	0.569577	5.40288e-209		Cfp	-1.48575	0		Pnp	-0.543821	1.83306e-56		Mrc1	0.614453	1.17147e-53		Ddx39b	0.285141	1.72692e-13		Ccdc34	0.526837	2.80484e-67		Fos	-0.425768	6.61728e-06		Afap1l1	0.320996	2.92746e-152
Plaur	-0.357291	1.12198e-191		Rpl13	-0.389163	8.10631e-112		Hexb	0.833758	5.86612e-209		Plac8	-1.53861	0		Mafb	0.478508	1.90071e-56		Ubl5	-0.543274	2.03234e-53		Ifi203	0.313648	1.8653e-13		Cks2	0.775485	4.0498e-67		Ypel3	-0.315578	8.24411e-06		Trp53i11	0.34382	5.77208e-148
Pitpnc1	0.395704	1.49254e-191		Fam43a	0.306732	6.65941e-111		Lilra5	-0.630747	2.76744e-208		Lpl	-1.59961	0		Cd72	-0.710884	2.51037e-56		Cox6c	-0.570063	1.02087e-52		Ptms	0.316063	1.99722e-13		Anp32e	0.748957	8.26796e-67		Ier3	-0.81514	1.21537e-05		Gm10605	0.251439	1.63096e-145
Lgals3bp	0.324652	3.14678e-191		St3gal5	0.294792	1.06658e-110		Ccl6	-0.578044	9.11159e-208		AW112010	-1.608	0		Marcks	-0.52634	3.69361e-56		Mrps21	-0.424225	1.4376e-52		Rab32	0.262596	2.97255e-13		S100a11	0.452236	1.99591e-66		Sdc3	0.277293	1.39277e-05		S1pr1	0.332158	4.76266e-144
Rps5	-0.341061	3.81373e-191		Wsb1	0.286861	2.39496e-110		Dusp3	-0.542061	1.39955e-207		Ifi27l2a	-1.65686	0		Arrdc3	0.553488	5.16746e-56		Hnrnpab	-0.498374	1.45598e-52		Igf1	0.300363	3.17923e-13		Bex3	0.410011	8.02317e-66		Hmox1	0.361523	1.41352e-05		Cavin1	0.332082	4.01939e-136
Rac2	0.311296	1.211e-188		Pik3r1	0.289618	6.81531e-110		Adrb1	-0.647784	3.14189e-207		Cdh5	-1.70755	0		Rnf213	-0.701503	6.09457e-56		Rgs10	-0.61473	1.55441e-52		Cd164	0.286268	5.13921e-13		Csf1r	-1.02877	1.01264e-65		Btg2	-0.413079	1.51074e-05		Arhgap23	0.662804	7.17025e-136
Rgs1	-0.466237	1.46228e-188		Vcam1	0.400862	4.7432e-109		Epb41l3	-0.528423	1.80018e-205		Nr1h3	-1.73636	0		Mrps6	0.365113	1.78577e-55		Tomm20	-0.519802	5.2469e-52		Tpt1	-0.318328	6.85248e-13		Tmem119	0.351052	1.57893e-65		Lsp1	-0.335059	1.52204e-05		Flnb	0.445681	1.03962e-135
Rps3a1	-0.332395	3.25828e-188		Rpl34	-0.316246	9.78182e-109		Nrp2	0.265616	2.52422e-205		Hpgd	-1.74741	0		Cytip	0.46278	1.84808e-55		Hspe1	-0.547834	7.37005e-52		Ypel3	-0.374769	8.46902e-13		Rps8	0.593758	1.8066e-65		C3ar1	-0.325039	1.54056e-05		Dab2ip	0.313702	1.52196e-131
Marcks	0.314876	5.77799e-188		Gbp5	0.329358	1.72586e-108		Cfh	-0.573452	2.65873e-204		Timd4	-1.76212	0		Klf2	0.592776	3.74528e-55		Rwdd1	-0.362223	8.92062e-52		Tubb4b	0.589326	9.5827e-13		Rbm3	1.17717	2.00975e-65		Atf3	-0.493471	2.20178e-05		Pdlim1	0.490903	1.70636e-128
Ptp4a2	0.305097	1.23447e-187		Fabp5	-0.994046	2.91433e-108		Ly6e	-0.523823	3.34186e-203		Irf7	-1.8947	0		Tapbp	-0.515085	5.13251e-55		Atp5g1	-0.548464	1.02251e-51		Lbr	0.339339	1.04459e-12		Hmgn1	0.732501	3.1291e-65		Ccr1	-0.492172	2.5715e-05		Adarb1	0.350315	1.23817e-127
Rpl35	-0.387292	6.81629e-187		Adrb2	0.298746	6.36506e-108		Fam46a	-0.655756	4.99709e-203		C6	-2.06762	0		Lgals3bp	-0.626602	5.20532e-55		Prelid1	-0.475231	1.59142e-51		Snx2	0.282634	1.20744e-12		Rpl13	0.678816	4.8169e-65		Emb	-0.386079	2.9578e-05		Ets1	1.15559	1.90396e-127
Nfkbid	-0.431008	7.24047e-187		Rpl14	-0.374758	8.31253e-108		Irf7	-0.750437	5.32355e-203		Slc40a1	-2.13178	0		Fcgr1	-0.542258	5.54735e-55		Uqcrq	-0.538613	2.31494e-51		Stab1	-0.663651	1.47432e-12		Sdc3	-2.2135	5.24242e-65		Itgam	-0.412193	3.66135e-05		Bgn	0.869019	3.66423e-127
Npm1	-0.402096	7.69353e-187		Il18	0.301683	1.61986e-107		Pmp22	-0.58868	5.5447e-200		Marco	-2.15731	0		Atp5e	-0.412451	6.28435e-55		Mrpl52	-0.487988	2.56714e-51		Anapc11	0.266259	1.55601e-12		Nasp	0.58439	6.13212e-65		Rpl17	-0.280345	3.70568e-05		Tshz2	0.387868	2.3708e-126
Ctnnd1	0.366754	1.09571e-184		Snx18	0.282616	1.73694e-107		Ptms	0.547637	2.04387e-199		Sdc3	-2.21135	0		Snx18	0.442369	2.6648e-54		Bri3	-0.555115	3.60919e-51		Pnp	0.303148	1.60984e-12		Rplp0	0.823259	8.49405e-65		Folr2	0.269098	3.93843e-05		Ntn4	0.46545	1.01618e-124
Pmepa1	-0.604289	1.74785e-184		Ccr2	-0.71009	4.34278e-107		Scd1	-0.691123	4.50529e-198		Fcna	-2.22465	0		Pilra	-0.590784	5.92312e-54		Ptges3	-0.432595	3.88698e-51		Bcl2a1b	-0.660233	1.83624e-12		Ybx1	0.554162	1.41193e-64		Slc40a1	0.272159	4.8613e-05		Eng	1.91166	2.02744e-123
Rpl24	-0.338291	4.94635e-184		Serpinb6a	0.270452	1.14621e-106		Gdf3	0.545998	3.06763e-197		Folr2	-2.24746	0		Jund	0.488552	6.99761e-54		Slc11a1	0.689519	5.55863e-51		Ndufv2	0.256854	2.0075e-12		Htra3	0.263046	2.99991e-64		Cd93	-0.394594	6.91646e-05		Fabp4	1.05394	3.75378e-123
Dusp1	-0.563621	6.72664e-184		Tnfaip2	0.327945	1.22785e-106		Ptgs2	0.571409	5.74643e-197		Apoc1	-2.24979	0		Ctsc	-0.417726	2.05977e-53		Xist	0.911669	5.9377e-51		Sod1	0.288404	2.01588e-12		Myo5a	0.320809	4.04798e-64		Rps11	-0.297394	0.000110984		Jcad	0.257183	5.30085e-123
Tcf7l2	0.374308	1.58078e-180		Fcrls	-0.512782	5.70761e-106		Pkp4	-0.514783	7.81608e-196		Vsig4	-2.57422	0		B4galt6	0.454049	2.53664e-53		Prdx5	-0.565202	6.26711e-51		Banf1	0.274445	2.68524e-12		Itm2b	-0.711474	1.43656e-63		Cx3cr1	-0.645386	0.000116314		Hdac7	0.525653	9.10792e-123
Rps3	-0.378417	2.41073e-179		Rps3a1	-0.294117	1.91151e-105		Pitpnc1	-0.62175	1.49739e-195		Cd5l	-3.13388	0		Colgalt1	0.416734	3.83611e-53		Rtraf	-0.467739	1.10416e-50		Gpx3	0.252631	4.2529e-12		Snrpd1	0.683469	1.92807e-63		Lgals1	-0.727975	0.000120257		Calcrl	0.688537	8.46359e-122
Nfkbia	-0.633624	2.75747e-178		Ifit2	0.319035	2.23516e-105		Ptprj	-0.520273	5.39113e-195		Clec4f	-3.49321	0		Mylip	0.538681	6.85313e-53		Vdac2	-0.540015	1.70165e-50		Mpp1	0.269366	4.33204e-12		Slc40a1	-2.41742	2.14266e-63		Cyp4f18	-0.465481	0.000137712		Cmtm8	0.796329	1.27078e-102
Spint1	-0.275575	4.27705e-178		Il18bp	0.289333	2.6749e-105		Cxcl13	-1.26263	1.36943e-194		Spp1	1.18411	5.62847e-303		Gde1	0.435924	8.08482e-53		Atp5c1	-0.532348	1.90491e-50		Dek	0.287146	6.91659e-12		Topbp1	0.461311	3.00657e-63		Sdc4	-0.454333	0.000147171		Clec1a	0.402208	1.8941e-102
Igf1	0.376117	4.7621e-178		Ier5	0.296825	4.57265e-104		Rpl7a	0.355495	1.14761e-193		Cd164	-0.930308	4.98927e-302		Vat1	0.403543	1.07146e-52		Calm1	-0.48961	2.02606e-50		BC005537	0.259569	7.37761e-12		Cd5l	-3.65421	3.45003e-63		Serinc3	-0.250774	0.000197239		Plekhg1	0.267551	2.65871e-102
Plek	-0.413813	2.87348e-176		Id2	0.370949	1.29901e-102		Rpl34	0.319057	2.39264e-193		Clec4e	0.571996	1.7915e-300		Slfn5	-0.755364	1.22895e-52		Ppp1ca	-0.526173	2.10233e-50		Serpinb6a	0.281438	7.38552e-12		Rps19	0.658453	5.10047e-63		AY036118	-0.469201	0.000225902		Ddah2	0.348981	3.91971e-100
Madd	0.407743	4.19668e-176		Lyz2	-0.470526	1.43781e-102		Fam46c	0.446204	5.44676e-193		Gpx1	-0.927909	3.11454e-299		Trim25	0.519821	1.53595e-52		Trappc2l	-0.400026	2.21811e-50		Il18bp	-0.528809	1.17066e-11		Npm1	0.729031	6.77007e-63		Cd83	-0.378036	0.000337176		Plpp1	1.3214	5.28806e-90
Pbxip1	-0.261486	8.85127e-176		Clk1	0.251713	4.38536e-102		Pf4	0.822001	3.20875e-192		Myo9a	-0.911918	3.31636e-299		Acot1	0.281925	6.37243e-52		Pdcd5	-0.356143	4.33001e-50		Rassf2	-0.29721	1.45955e-11		Wfdc17	-1.67231	1.45201e-62		Zfp36	-0.317516	0.00047855		Slc39a8	0.552984	1.34676e-88
Rpl39	-0.33766	2.35343e-175		Dmpk	0.267462	5.69927e-102		Rpl32	0.330951	9.94873e-192		Rps28	0.478626	5.87878e-299		Nus1	0.405153	1.08125e-51		Use1	-0.408303	6.89024e-50		Diaph2	-0.275992	2.47923e-11		Creg1	-1.31642	2.00197e-62		Socs3	-0.661167	0.000514733		Ctdspl	0.425275	2.78102e-85
Siglec1	0.349371	6.51148e-175		Rps10	-0.376523	6.15399e-102		Rps19	0.305225	2.40084e-191		Nfil3	0.479232	1.54836e-298		Tmem268	0.372429	1.17949e-51		Mrpl20	-0.374723	8.48351e-50		Ptpn1	0.251413	3.0033e-11		Rps5	0.578713	2.26367e-62		Mt1	-0.669259	0.000531548		Dlc1	1.0471	1.94204e-84
Ang	-0.251418	7.98663e-175		Rpl11	-0.375988	1.88889e-101		Ninj1	-0.528991	2.30767e-189		Rps21	0.424442	3.03991e-298		Btg2	0.565069	1.4366e-51		Mif	-0.541139	9.03918e-50		Ehmt2	0.255461	3.42005e-11		Rps18	0.797859	3.6884e-62		Trem2	-0.660719	0.000569277		Plpp3	1.95683	1.09702e-82
Ccr2	-0.768289	3.50319e-174		Rpl8	-0.296464	2.36243e-101		Vegfa	0.311461	3.30494e-189		Treml4	-0.877115	9.45366e-297		Ece1	0.38568	2.78259e-51		Lamtor4	-0.444032	9.4804e-50		Tbxas1	-0.314069	3.79948e-11		Snrpe	0.644794	5.53519e-62		Btg1	-0.307646	0.00087001		Nostrin	0.541267	8.19691e-82
Tnf	-0.562334	2.60961e-173		Rps2	-0.372294	3.26614e-100		Rpl17	0.308388	4.12102e-188		Alox5ap	0.760623	1.36366e-296		Klf6	0.539217	3.18621e-51		Mtpn	-0.46577	1.14455e-49		Iigp1	0.252256	5.62004e-11		Usp1	0.463666	1.34029e-61		H2-DMa	-0.315132	0.00121742		Nrp2	0.806623	8.31355e-82
Cd163	0.378025	2.65808e-173		Rtp4	0.252489	3.36327e-100		Rps21	0.275987	9.07758e-188		St3gal5	-1.09954	2.98881e-296		Ifi47	-0.576183	3.50763e-51		Tomm7	-0.496302	1.62081e-49		Eif4b	0.260452	6.30843e-11		Eps8	0.397718	1.47619e-61		Ecm1	-0.484174	0.00123403		Arhgap29	0.412071	2.07475e-80
Rpsa	-0.343768	4.9015e-172		Gdap10	0.316748	3.90964e-100		Ctsb	-0.411156	5.70678e-187		Fkbp5	0.714965	1.11924e-295		Ecm1	0.45081	4.08979e-51		Cdh5	0.738038	2.31795e-49		Pcyox1	0.260914	6.39318e-11		Clec4f	-3.6878	1.85341e-61		Fcrls	-0.419488	0.00127505		Cav2	0.431605	3.97836e-79
Sh3pxd2b	-0.259074	4.94177e-172		Rpl10a	-0.38472	4.18895e-99		Rpl10	0.355842	7.05488e-187		Ramp1	0.36812	1.58587e-295		Gbp2b	-0.798024	8.32532e-51		H3f3a	-0.469369	2.61074e-49		Cyp4f18	-0.539453	6.60775e-11		Tmsb10	0.933343	5.19271e-61		Cd74	-0.727176	0.00133453		Gnb4	0.385063	6.01821e-78
Cd55	0.39695	1.11232e-171		Fgl2	0.318011	1.94426e-98		Rps15a	0.30682	5.30217e-186		Sema6d	-0.994704	2.69686e-295		Mndal	-0.596113	1.08209e-50		Cd68	0.557196	2.733e-49		Zbtb20	-0.428796	6.75311e-11		Srsf3	0.69438	6.0403e-61		S100a11	-0.258643	0.00136443		Slc9a3r2	0.609398	6.43432e-76
Rpl34	-0.343413	6.11725e-171		Jaml	-0.425126	2.67274e-98		Syngr1	0.298212	6.51331e-185		Itgam	0.784528	4.95599e-294		Irf7	-0.969561	1.52975e-50		Ctsb	0.405665	2.87927e-49		Arf3	-0.281679	8.89806e-11		Tgfbi	0.946132	7.38768e-61		Hist1h1c	-0.317317	0.00139233		Dnase1l3	2.13987	7.67458e-75
S100a6	-0.587267	6.22431e-171		Rpl28	-0.31534	3.19748e-98		Zbtb4	-0.548163	5.20147e-184		Tns1	0.461536	8.09269e-293		Dynll1	-0.503389	2.43376e-50		Atp5j	-0.533477	3.17043e-49		Cd63	-1.15008	9.16982e-11		Rpl14	0.697484	7.74831e-61		Rgs10	-0.329596	0.00144214		Igfbp4	1.39729	5.50377e-74
Rgl1	0.341937	1.13206e-170		Rpl30	-0.263327	5.82973e-98		Sod1	-0.522953	5.56992e-184		S100a4	0.776432	7.48326e-290		Cxcl13	1.12996	2.74934e-50		Bcl2a1b	-0.917687	3.53318e-49		Cd74	-0.880021	1.24762e-10		Alyref	0.554774	9.92508e-61		Rpl23	-0.264904	0.0015226		Rapgef5	0.783613	6.79907e-74
Fcrls	-0.569097	1.21335e-170		Txnrd1	0.292032	8.61736e-98		Fam167a	-0.445346	1.08732e-183		Arhgap45	0.473015	7.9304e-288		Apoe	0.347628	3.29246e-50		Rab5c	-0.512174	4.37274e-49		Ifitm2	-0.360027	1.30574e-10		Cbx3	0.647565	1.16696e-60		Furin	-0.257187	0.00165515		Add3	0.56998	8.62099e-71
Rps20	-0.363965	3.0529e-170		Eid1	-0.302392	1.0548e-97		Rps3a1	0.276955	1.46624e-183		Rpl41	0.442991	1.75626e-287		Rap2a	0.378703	5.02743e-50		Eloc	-0.418707	6.16872e-49		Cd84	-0.310543	2.00117e-10		Cenpa	0.995032	1.52101e-60		Xist	0.268472	0.0020598		Chst15	0.694656	6.04732e-69
Itga9	0.323332	3.46731e-170		Tgm2	0.261139	5.98149e-97		Plod1	-0.477667	2.64289e-183		Rps17	0.496242	2.73395e-287		Dapk1	0.39907	7.50868e-50		Adcy4	0.869946	6.9072e-49		Ccr1	-0.536436	2.12536e-10		Rps2	0.683679	1.6217e-60		Jaml	-0.346297	0.00226215		Zeb1	0.410275	1.76658e-68
Cept1	0.326535	8.42837e-170		Ms4a7	-0.887602	2.03712e-96		Slc45a3	-0.438845	6.19326e-183		Cox5a	-0.725489	6.69296e-287		Hexb	-0.724533	9.90794e-50		Tpd52	-0.504868	8.44506e-49		Nampt	0.260935	2.26984e-10		Mpeg1	-0.775587	2.0012e-60		Cd9	-0.419927	0.00249947		Lhfpl2	0.628719	2.32717e-68
Dhrs1	0.361224	1.31614e-169		Rplp0	-0.486388	3.29887e-96		Rpl6	0.307118	2.23856e-181		Klf2	-1.31506	7.71446e-287		Igf1	-0.715003	3.57546e-49		H2-Ab1	0.730718	1.8324e-48		Cd93	-0.435871	2.37699e-10		Incenp	0.539361	3.20898e-60		Thbs1	-0.742164	0.00325946		Tmem2	1.04432	1.89449e-67
Plekhb2	0.342941	5.51423e-169		Arg1	-0.90403	8.86666e-96		Rpl30	0.272166	4.34591e-181		Pilrb1	-0.831096	1.46837e-285		Trem1	0.282471	6.36165e-49		Abracl	-0.459202	2.55639e-48		Adamdec1	0.318203	3.22645e-10		Lsm5	0.569532	3.3071e-60		Osm	-0.428086	0.0033111		Rcn1	0.451328	3.27416e-64
Rtp4	0.35067	6.09724e-169		Ahnak	-0.331774	2.68476e-95		St3gal4	-0.507705	3.71998e-180		Eid1	0.526301	4.21253e-285		Fcer1g	-0.254842	1.95864e-48		Tmem256	-0.446557	3.22443e-48		Eid1	-0.324637	3.45658e-10		Rpl12	0.668256	3.47621e-60		Mef2c	-0.274145	0.00518199		Prkce	0.345822	9.16073e-64
Rab32	0.331326	3.91779e-168		Fam20c	-0.275821	3.33931e-95		Lpcat2	0.501603	7.37378e-180		Itm2b	-0.498431	1.82125e-284		Psmb10	-0.450711	2.28933e-48		Romo1	-0.391272	3.72797e-48		Arl6ip1	0.357807	4.04161e-10		Rps17	0.543736	3.84616e-60		Hist1h2bc	-0.314627	0.00599114		Il6st	1.60363	1.05046e-59
Gsn	-0.3484	1.12445e-166		Rpl35	-0.322726	5.36629e-95		Ncoa4	-0.57025	1.3868e-179		Cybb	-0.61407	2.7604e-284		Usp3	0.346947	2.77454e-48		Chmp4b	-0.49413	4.84626e-48		Hexb	-0.503465	4.17624e-10		Osm	0.587162	9.56953e-60		Pirb	-0.262143	0.00673139		Slco2a1	0.686515	1.23566e-58
Rpl6	-0.308253	1.48465e-166		Tpt1	-0.314918	1.15898e-93		Hgsnat	-0.465108	2.25159e-179		Stab1	0.956801	2.71005e-282		Slc45a3	0.33485	5.53224e-48		Uqcr10	-0.473627	6.12538e-48		Hpgd	0.299949	5.23529e-10		Rpl8	0.585354	1.15539e-59		Rps3	-0.250011	0.00730082		Lifr	1.38801	1.20149e-56
Jaml	-0.475962	2.10678e-166		Rps24	-0.294884	1.51917e-93		Stab1	0.583056	3.36507e-179		Pcolce2	-0.974376	3.21227e-282		Coro1a	0.403925	6.37578e-48		Stx7	-0.38106	6.87011e-48		Snrpb2	0.264062	6.18855e-10		Exosc8	0.445709	2.37264e-59		Ahnak	-0.266395	0.00998774		Hdc	0.28272	5.00534e-56
Arg1	-0.952373	6.05793e-166		Rpl18	-0.352069	2.09062e-93		Rps18	0.317531	5.52488e-179		Aldh2	-0.762489	4.66753e-282		Ccdc125	0.276197	8.75573e-48		Serp1	-0.523126	7.65375e-48		Tardbp	0.252032	9.45346e-10		Rfc2	0.513243	2.9435e-59						Sptbn1	1.12788	3.29836e-54
Rpl36	-0.336523	7.31026e-166		Ifitm3	0.274251	4.27964e-93		Csf1r	-0.46182	9.48117e-179		Adam15	0.411447	1.27707e-281		Pmaip1	0.58655	1.14467e-47		2010107E04Rik	-0.486573	1.09273e-47		Cx3cr1	-0.720905	1.07401e-09		Apoc1	-2.81797	3.41718e-59						Tcim	0.711466	5.62623e-54
Ldhb	-0.258509	1.71676e-165		Cd9	-0.5249	5.04847e-93		Lpl	-0.761958	9.90066e-179		Naca	0.504696	3.30653e-280		Eci2	0.33933	1.76906e-47		Capzb	-0.473716	1.1097e-47		Alyref	0.258555	1.16383e-09		Rps15a	0.593437	5.2797e-59						Snrk	1.17889	8.39461e-54
Rap2a	-0.268518	3.82841e-165		Cflar	0.267784	5.08401e-93		Rps16	0.285136	1.42954e-178		Cd47	-0.716721	8.03455e-278		Tap1	-0.513672	3.35931e-47		Mrps33	-0.346698	1.3061e-47		Il18	0.273795	1.18477e-09		Rps23	0.569235	7.8695e-59						Csrp2	0.533599	6.9733e-52
Rpl28	-0.357472	4.18013e-165		Metrnl	0.253263	3.97258e-92		6430548M08Rik	-0.470418	1.44807e-178		Nek6	0.283162	8.39329e-278		Gnas	-0.368125	4.0094e-47		Gpx1	-0.688777	1.68392e-47		Snrpd1	0.282062	2.30327e-09		Folr2	-2.3859	8.59418e-59						Plxnd1	1.07777	1.07063e-51
Pim3	-0.302829	5.11921e-164		Rpl17	-0.303249	1.52088e-91		Rps27	0.316885	6.26633e-178		Rpl22	0.461941	1.57543e-277		Gpcpd1	0.383246	9.43319e-47		Iscu	-0.361216	3.41372e-47		H3f3b	0.254355	3.24805e-09		Hmgn5	0.285123	9.09965e-59						Inpp5a	0.410531	2.17005e-51
Rras	0.355191	8.65302e-164		Rpl29	-0.307573	4.12128e-91		St8sia4	0.314397	7.07257e-178		Cd72	-0.887014	2.8722e-277		Dusp2	0.702765	1.03918e-46		Rbm3	-0.740142	3.91703e-47		C5ar1	-0.438465	4.27636e-09		Susd3	0.251104	2.05004e-58						Stab2	1.30575	1.96901e-49
Rps27	-0.324144	2.49282e-163		Rps5	-0.279616	4.92992e-91		Gpr183	0.29156	1.83051e-176		Fabp5	0.868964	3.16712e-277		Oas3	-0.604553	2.07741e-46		Cox7a2	-0.462521	7.75003e-47		Adgre1	-0.350874	4.38911e-09		Sorl1	0.382714	2.66814e-58						Ccnd2	0.829894	1.12073e-48
Rps12	-0.276249	1.06779e-162		Cxcl10	0.295092	5.23458e-91		Gngt2	-0.502065	1.88766e-176		Ptgs1	-0.731178	2.48896e-275		Trim30a	-0.592319	2.20628e-46		Fam96a	-0.447223	8.62058e-47		Cdk1	0.287426	5.60934e-09		Rpl18	0.627213	2.72971e-58						Smco4	0.38557	1.99686e-48
Tmem26	0.339243	9.34173e-162		Rps4x	-0.265043	2.28027e-90		Ifitm3	-0.593486	3.50255e-176		Pmepa1	0.515071	1.57977e-274		Cdc40	0.39741	7.67014e-46		C1qc	0.348342	9.92305e-47		Prdx5	-0.265061	8.06024e-09		Vsig4	-2.93478	3.00964e-58						Ralgapa2	0.462454	2.12159e-47
Rpl26	-0.288627	1.73611e-161		Rpl39	-0.285689	3.5353e-90		Rpl37	0.274896	3.90162e-176		Grb2	-0.616885	1.73173e-273		Lgals9	-0.470296	1.24398e-45		Eif3h	-0.505669	1.72441e-46		Cxcl10	0.339404	8.45592e-09		Fcrls	0.644383	3.49878e-58						Tmcc2	0.355771	5.81705e-47
Rpl7a	-0.328777	4.20457e-161		F13a1	-0.638235	4.4731e-90		B430306N03Rik	-0.511209	1.05789e-175		Bcl2a1b	0.776576	1.18313e-272		Fam102b	0.366323	1.37409e-45		Cct4	-0.40338	1.85202e-46		Lgals1	-0.772099	8.71113e-09		Rpl3	0.628688	5.53818e-58						Slco3a1	0.294918	6.6402e-46
Oas3	0.361997	4.78282e-161		Plaur	-0.305515	1.18803e-89		Tmem26	-0.541159	5.27905e-175		Ier3	1.26473	3.91794e-272		Clec4d	0.256919	2.00372e-45		Sh3glb1	-0.480141	2.01687e-46		Ms4a7	-0.833858	1.18836e-08		Spp1	1.08454	5.74304e-58						Gmpr	0.282733	1.80757e-45
Rpl19	-0.256691	4.99023e-161		Rpl6	-0.260005	4.09387e-89		Fxyd5	0.44717	9.35151e-175		Retreg1	0.380934	2.53796e-271		Gpx3	0.395865	2.26573e-45		Mpeg1	0.504885	2.71519e-46		Ubc	-0.25685	1.44072e-08		Pltp	-1.53423	7.23853e-58						Ralgps2	0.321581	2.80124e-45
Eef1b2	-0.348461	6.26711e-161		Fxyd5	-0.39606	4.6735e-89		Rpl15	0.339251	1.63274e-174		Pira2	-1.00066	6.61023e-270		Tcn2	0.351167	2.6438e-45		Hnrnpa1	-0.516411	2.8416e-46		Thbs1	-0.782516	2.14695e-08		Gns	-0.795964	2.11052e-57						Tanc1	0.439528	4.72315e-45
Myo9a	0.324508	7.23846e-160		Rpl23	-0.311201	2.99538e-88		Nfam1	-0.48847	4.35741e-174		Ncoa4	-0.827989	1.16416e-269		Atp5j2	-0.411594	2.93661e-45		Ndufa2	-0.514085	2.95008e-46		Lilr4b	-0.351084	2.94197e-08		Rpl32	0.6808	2.16398e-57						Elk3	0.723004	1.74859e-44
Prdx6	-0.315448	9.29925e-160		Rpl32	-0.392311	7.78178e-88		Tmem268	-0.481455	1.30574e-173		Ang	0.381833	2.32972e-269		Tnfaip2	0.523997	6.92984e-45		Psmd8	-0.409946	3.06405e-46		Mef2c	-0.312801	3.33378e-08		Fcna	-2.59341	2.29122e-57						Rbfox2	0.289607	2.76387e-43
Rpl35a	-0.28796	1.06209e-159		Fn1	-0.933647	1.0529e-87		Rps4x	0.28151	9.76773e-173		Camk2n1	0.314343	2.8227e-267		Gbp3	-0.51664	7.3199e-45		Pdap1	-0.32779	3.98358e-46		Ccnd1	-0.405793	3.46068e-08		Rpl10a	0.632377	2.89211e-57						Gm15675	0.251462	1.26802e-42
Txnip	0.355935	5.04126e-159		H2-Eb1	-1.06848	1.25929e-87		Ptpn1	-0.42621	1.63207e-172		Rab11fip5	0.343486	8.71381e-267		Ninj1	0.379357	7.74943e-45		Rac1	-0.500399	4.50617e-46		Ptpre	-0.301514	3.87489e-08		Pstpip1	0.254259	3.25449e-57						Fcgr2b	1.34111	2.2512e-42
Tmem119	-0.280161	9.09213e-159		Syngr1	-0.250423	1.83282e-87		Rpl22	0.29397	9.43033e-172		Pilrb2	-0.788689	3.14126e-266		Fosl2	0.44644	1.4407e-44		Mrpl14	-0.307446	5.99883e-46		Ecm1	-0.526979	7.49749e-08		Rpl35	0.617139	3.81503e-57						Nrp1	1.20055	3.26708e-42
Irs2	-0.263062	2.68299e-158		Rps8	-0.265331	5.64945e-87		Rpl21	0.337847	4.16629e-171		Tnfrsf13b	0.321121	8.76284e-265		Coro1c	0.357271	1.63426e-44		Tomm5	-0.333229	7.65926e-46		Itga6	-0.286687	8.65469e-08		Rps6	0.62513	4.68242e-57						Cbfa2t3	0.37554	5.71181e-42
Fpr2	0.369861	2.88972e-155		Olfml3	-0.308666	8.66688e-87		Abcc3	-0.505043	4.72013e-171		Kcna2	-0.948759	2.66378e-264		Rnf128	0.267316	1.87883e-44		Ptma	-0.479313	8.81269e-46		Cbfb	0.260285	1.09847e-07		Mcm4	0.310222	5.11454e-57						Csf1	0.286274	2.04617e-41
Spp1	-1.03558	3.17749e-155		Tgfbi	-0.57282	1.5146e-86		Sh3pxd2b	0.292398	8.04022e-171		Spint1	0.345812	6.42256e-264		Ly6a	-1.22554	2.10032e-44		Lgals9	-0.480677	1.49248e-45		S100a10	-0.395535	1.49066e-07		Hnrnpa1	0.694564	6.88315e-57						She	0.378841	2.74677e-41
Rpl37	-0.278786	4.20545e-155		Rps9	-0.270906	3.10461e-86		Treml4	-0.561563	4.73066e-170		Cd81	-0.701781	1.92363e-261		Ifitm3	-0.668023	2.12259e-44		Sptssa	-0.38475	2.04422e-45		Tcn2	-0.273917	2.01173e-07		Rps24	0.533377	6.96121e-57						Prkd2	0.261738	7.58572e-41
Rpl10	-0.325444	1.38242e-154		Vsir	-0.325226	8.6656e-86		Rpl36	0.278782	6.58775e-170		Il1r2	0.373192	3.38583e-260		Shtn1	0.356732	2.44951e-44		Set	-0.475615	2.79474e-45		Plaur	-0.281302	3.04212e-07		Jpt2	0.26233	1.65697e-56						Emilin1	0.689919	9.89538e-41
Syngr1	-0.285713	1.97183e-154		Rps3	-0.309449	1.15029e-85		Dhrs1	-0.49861	2.73549e-169		Gbp2b	-0.98188	8.43062e-260		Nlrp3	0.467429	2.797e-44		Hdgf	-0.435042	3.48163e-45		Il10	0.26923	3.21676e-07		Ranbp1	0.81618	1.76214e-56						Fyn	0.82841	1.74845e-40
Fam129a	0.317765	6.06857e-154		Rpl21	-0.270284	2.65508e-85		Itsn1	-0.532951	4.7111e-169		Rpl23a	0.457074	1.52193e-257		Rmnd5a	0.38565	4.03571e-44		Usmg5	-0.394335	4.52047e-45		Cirbp	-0.280508	4.57653e-07		Rps3a1	0.535393	3.03621e-56						Tnfsf10	0.304618	4.21298e-40
Ppp1r15a	-0.553314	1.05918e-153		Rpl36a	-0.291887	6.60391e-84		Tpm4	0.357591	3.93822e-168		Ptprc	-0.610506	1.59773e-257		Plbd1	-0.567712	5.06077e-44		Akr1a1	-0.490623	4.9915e-45		Rsad2	0.316661	4.65498e-07		Col14a1	0.309659	3.56095e-56						Cd55	0.896584	9.7461e-39
Aif1	0.269614	1.61997e-153		Rpl3	-0.351554	1.48391e-83		Rpl12	0.32018	6.39088e-168		Fam129a	-0.791886	1.72409e-257		Nceh1	0.362809	7.00184e-44		Fcna	0.695345	5.11241e-45		Rps27	-0.251295	6.16157e-07		Rpl41	0.468467	9.47054e-56						Nav1	0.492203	1.22719e-38
Nfam1	0.317763	3.76837e-153		Zfp36l1	0.304141	5.49675e-83		C2	-0.669278	1.80367e-167		Mpeg1	-0.547479	3.13644e-256		Pomp	-0.392536	8.22227e-44		Cox7b	-0.474057	5.33587e-45		AC149090.1	-0.291552	6.22979e-07		Il18bp	-1.47457	1.47963e-55						Jak1	0.938125	1.47263e-38
C4b	0.344781	2.68356e-152		Cd74	-0.798456	2.83307e-82		Rps9	0.266318	2.43569e-167		Ptp4a2	-0.599687	6.57755e-255		Gabarap	-0.293313	8.66359e-44		Rpl13a	-0.479278	5.58629e-45		Cxcr4	-0.332429	6.24821e-07		F13a1	0.947464	1.89521e-55						Hyal2	0.529909	2.21688e-37
Klra2	0.347563	3.41407e-152		Cited2	0.362266	6.0378e-82		Wdfy3	-0.475361	4.30522e-167		Prdx6	0.539777	3.04305e-254		Pon2	0.410889	1.69884e-43		Basp1	-0.415794	5.76936e-45		Alox5ap	-0.394657	7.98252e-07		C6	-2.05	2.55735e-55						Icam2	0.459437	5.41219e-37
Tgfbi	-0.619936	7.92074e-152		Cxcr4	-0.330308	1.31019e-81		Rpl35	0.307966	4.03136e-166		1700017B05Rik	0.423187	5.65564e-254		Csrnp1	0.494924	1.84269e-43		Pcbp1	-0.467626	6.10693e-45		Stx4a	-0.26635	8.39982e-07		Hpgd	-1.71451	2.59305e-55						4931406P16Rik	0.529422	8.82122e-37
Rps4x	-0.302447	2.07346e-151		Rpl27	-0.27986	4.67997e-81		Pilrb1	-0.545363	4.95501e-166		Rpl37a	0.360037	7.41086e-254		Dip2c	0.334693	2.2462e-43		Mrpl30	-0.36176	7.13252e-45		Prdx6	-0.267718	1.11671e-06		Rps3	0.590398	2.72492e-55						Selenop	0.888707	1.48242e-36
Treml4	0.343205	6.42275e-151		Rps15a	-0.290649	1.10803e-80		Rpl41	0.276263	6.093e-166		Oasl2	-0.759744	1.48353e-253		Lgals3	0.333663	4.93152e-43		Srp9	-0.423542	8.57928e-45		Cd14	-0.4279	1.23619e-06		Rpl28	0.548708	3.1927e-55						Grasp	0.292359	1.85801e-36
Rpl36a	-0.339586	1.16502e-150		Rps23	-0.264319	1.50843e-80		Ctsz	0.410065	2.34214e-165		Hexa	-0.536679	5.35764e-253		Ctnnd1	0.354752	1.06409e-42		Polr2f	-0.280148	1.08239e-44		S100a11	-0.271841	1.37533e-06		Ube2s	0.818498	4.77017e-55						Tfpi	0.7166	1.19067e-35
Trim30a	0.335625	7.49992e-150		Tmcc3	0.252284	1.30815e-79		Igfbp4	0.43485	2.66606e-165		Mgst1	0.619993	2.7462e-252		Mxi1	0.316365	2.01335e-42		1810037I17Rik	-0.386936	1.18034e-44		Arhgap11a	0.250515	1.82449e-06		Rps16	0.513668	5.60099e-55						Tns1	0.472499	1.4046e-35
Maf	0.301325	8.56136e-150		Rps7	-0.348125	5.09558e-79		Efhd2	0.36873	5.42629e-165		Tmsb4x	-0.363552	3.54961e-252		Snx12	0.292937	3.73833e-42		Mrpl28	-0.329494	1.19277e-44		Coro1a	-0.540692	1.97485e-06		Runx3	0.309329	9.15672e-55						Zcchc14	0.351202	2.69093e-33
Rpl30	-0.28444	1.12699e-149		Rps13	-0.280653	9.05074e-79		Rap1b	-0.361507	6.08284e-165		Sh3bp5	-0.91896	4.70832e-252		Gns	0.305379	4.93656e-42		Slc25a5	-0.503869	1.45125e-44		Ccl6	-0.469312	2.64767e-06		Slfn5	-1.22512	1.05493e-54						Fkbp1a	0.914573	5.06567e-32
Frmd4b	0.295122	8.47405e-149		Ldlr	0.313666	1.54212e-78		Cept1	-0.511509	3.23074e-164		Nt5dc2	0.401232	4.19487e-251		Slc8b1	0.335149	5.16525e-42		0610012G03Rik	-0.393302	2.25629e-44		Pmepa1	-0.456146	6.09178e-06		Rnf26	0.282714	1.45952e-54						Tcf7l1	0.357467	7.08166e-32
Rpl18a	-0.295842	1.94603e-148		Gpnmb	-0.560662	1.28324e-77		Eid1	0.326662	3.5939e-164		Lifr	0.42372	5.72201e-250		Gclm	0.379756	7.23655e-42		Ccni	-0.342309	2.37338e-44		Slc15a3	-0.268397	7.16917e-06		Rpl11	0.610256	2.20545e-54						Tuba1a	0.371836	7.61518e-32
Kcnj16	0.29405	6.47676e-148		Rps27	-0.262936	1.91223e-77		Npm1	0.368631	6.53139e-164		Bank1	-0.736062	2.87491e-249		Gpr137b	0.308309	9.19617e-42		Pla2g15	0.703121	2.62144e-44		Emb	-0.367587	1.0138e-05		Olfm1	0.304891	3.09318e-54						Cnksr3	0.335985	1.53307e-31
Fn1	-1.00583	1.32853e-147		Spp1	-0.939375	2.70881e-76		Fam105a	0.396789	1.02117e-163		Rxra	-0.788295	1.38806e-248		Ywhab	-0.405919	1.11401e-41		Snrpb2	-0.329408	4.60468e-44		H2-Ab1	-0.867162	1.48068e-05		Ncapd3	0.258633	3.23192e-54						Mfge8	0.307061	2.03175e-31
Lsp1	-0.38691	2.80836e-147		AU020206	-0.333339	8.13718e-76		Ms4a6c	0.373975	3.40434e-163		Rack1	0.377444	4.82226e-247		Clec4a3	-0.48825	1.16596e-41		Anp32b	-0.505182	5.33157e-44		Camk1d	-0.264272	1.67925e-05		Nap1l1	0.633887	5.46727e-54						Kank3	0.319402	2.16817e-31
Klf6	-0.473236	4.39807e-147		Rgs2	0.33084	1.83968e-75		Plxdc2	0.440773	4.43718e-163		Arl11	0.431368	2.73907e-246		Cmas	0.346219	1.29382e-41		Tbca	-0.439938	5.70503e-44		Fcrls	-0.421129	2.1797e-05		Rps13	0.552632	7.00398e-54						Arap3	0.506811	2.64038e-31
Mmp14	-0.297876	1.7385e-146		Itgax	-0.288086	2.08053e-75		Rab32	-0.487425	1.31739e-162		Irs2	0.435136	3.0011e-246		Chchd2	-0.31677	1.41552e-41		Cox7c	-0.47602	5.97828e-44		Ltc4s	-0.317798	2.38134e-05		Smpdl3a	-0.986316	7.09351e-54						Pecam1	0.751779	8.32451e-31
Ier5	-0.380744	2.15938e-146		Nlrp3	0.26134	3.05558e-74		Acly	-0.532332	2.57488e-162		Rps26	0.461237	2.20788e-245		Emilin2	0.375746	1.74496e-41		Msrb1	-0.561981	6.54921e-44		Sdc4	-0.445751	2.8418e-05		Rps7	0.616702	8.89365e-54						Maf	0.660121	3.33272e-30
Icos	0.301356	2.25511e-146		Rpl24	-0.262992	3.39329e-74		P2ry6	0.373091	6.93196e-162		Ifi203	-0.739045	5.64997e-245		Htatip2	0.306336	2.01419e-41		Pgls	-0.370503	8.92249e-44		Vsir	-0.304176	3.22806e-05		Rps10	0.596459	1.02992e-53						Myo10	0.653639	7.54497e-30
Itgam	-0.440228	6.37157e-146		Igfbp4	-0.31311	4.3071e-74		Kcnj16	-0.417811	8.04939e-162		Samhd1	-0.702683	1.32311e-244		Rnf169	0.32747	2.24047e-41		Snrpg	-0.347258	1.2298e-43		Jaml	-0.347699	4.51359e-05		Cdh5	-1.64527	1.04975e-53						Tnfaip1	0.713342	1.03044e-29
Stab2	0.27223	1.0066e-145		Rps18	-0.436444	6.10812e-74		Gns	-0.38841	8.31053e-162		Emp1	0.300003	3.29828e-244		Ipmk	0.353011	2.32331e-41		Capza1	-0.388927	1.40475e-43		Osm	-0.440231	4.71518e-05		Tubb6	0.442058	1.25236e-53						Gpr155	0.281857	1.7528e-29
F13a1	-0.700605	6.54321e-145		Rpl10	-0.260005	1.44714e-72		Rpl26	0.28329	8.84424e-162		Hck	-0.639984	1.9007e-243		Cd14	0.489591	2.47286e-41		Bola2	-0.410546	1.60268e-43		Pitpnc1	-0.333831	6.00745e-05		Cdt1	0.333355	1.33284e-53						Znrf1	0.464982	4.59623e-29
Stab1	-0.670596	6.57779e-145		Rpl7a	-0.256624	4.87449e-72		Rcan1	-0.559124	3.00394e-161		Klhl6	0.540509	2.94576e-243		Pdia6	-0.480901	4.73188e-41		Kxd1	-0.333728	1.87224e-43		Klf4	-0.485993	6.90174e-05		AA467197	0.463154	1.53079e-53						Vamp5	0.672463	9.04092e-29
Cd47	0.260382	6.64348e-145		H2-Aa	-0.78779	2.25414e-71		Blvrb	-0.454154	3.1367e-161		Ctsl	0.616847	3.41618e-243		Clk1	0.366755	5.15918e-41		Eif3e	-0.412989	1.99714e-43		Sowahc	0.296934	8.31582e-05		Coro1a	0.83222	4.03309e-53						Tmem88	0.467746	1.10786e-28
Rpl9	-0.293328	2.32026e-144		H2-Ab1	-0.857885	4.87624e-71		Rpl3	0.286876	6.01634e-161		Clec12a	-0.693752	7.89181e-243		Tomm7	-0.399026	5.69069e-41		Eif3f	-0.529745	2.39897e-43		Abca1	-0.262331	0.000137018		Anxa1	0.294047	4.79228e-53						Cd36	0.804028	2.64618e-28
Ahnak	-0.359595	2.82677e-144		Ccl9	-0.818064	2.18702e-69		Icos	-0.429818	7.10964e-161		Rgl1	-0.76627	9.34122e-243		Wdr91	0.274401	6.06504e-41		Ndufb8	-0.482321	2.49518e-43		Fcgr3	-0.293405	0.000261732		Cmc2	0.324141	6.61355e-53						Degs1	0.907185	6.51845e-28
Znfx1	0.329319	4.72086e-144		Rgs10	-0.345541	3.88378e-68		Rps13	0.270266	7.17046e-161		Sdc4	0.663889	1.77142e-242		Bhlhe40	0.429623	1.18967e-40		Snrpe	-0.399883	3.47177e-43		Fn1	-0.795738	0.000288823		Cd300ld	-1.37928	6.86439e-53						Gas6	0.562015	8.45857e-28
Cxcl13	0.529189	7.42796e-144		Rpl4	-0.25418	9.61349e-68		Spp1	0.853871	1.76229e-160		Tspan15	-0.776379	8.92098e-242		Pim1	0.448885	1.51926e-40		Gsto1	-0.375633	3.57841e-43		Jund	-0.310628	0.00032098		Fcgr2b	0.613223	8.39444e-53						Pros1	0.612739	7.07702e-27
Cd207	0.463666	3.73933e-143		P2ry6	-0.267686	3.13679e-67		Gfra2	-0.440976	3.60051e-160		Ahr	0.344218	1.28379e-240		Ms4a7	-0.993909	1.53956e-40		Txndc17	-0.432537	4.41324e-43		Ssh2	-0.254796	0.000417345		Timd4	-1.69572	1.10546e-52						Rasal2	0.483736	8.06913e-27
Itsn1	0.312332	4.09542e-142		Rpl12	-0.330061	2.91655e-65		Rhoa	-0.313412	3.85561e-160		Zbtb4	-0.747069	4.61077e-240		Frrs1	0.348001	1.55721e-40		Ranbp1	-0.400065	7.05987e-43		Srgn	-0.363836	0.00074943		Nsd2	0.493328	1.25699e-52						Plvap	0.33102	1.34599e-26
Cd164	0.305907	1.1226e-141		Tmsb10	-0.565741	8.77246e-64		Txnip	-0.525715	1.30073e-159		Lat2	0.341511	5.39399e-240		Palld	0.271349	2.4633e-40		Atp5f1	-0.469277	7.3422e-43		Socs3	-0.61614	0.000772792		Rpl36a	0.581965	1.48711e-52						Mtss1	0.486776	1.10817e-25
Fcgr4	0.288126	5.91065e-141		S100a6	-0.518534	4.14493e-62		Tagap	0.400772	3.3555e-159		Oas3	-0.746181	7.01705e-240		Ms4a6b	-0.598707	3.26236e-40		Ran	-0.423964	7.94928e-43		Arg1	-0.762829	0.000829619		Gngt2	-1.00302	1.53984e-52						Stab1	0.896752	1.29124e-25
Lcp2	0.288759	6.62416e-141		Rps6	-0.265415	4.838e-62		Ctsc	-0.351021	6.17768e-158		Tmem26	-0.714275	1.04184e-239		Pabpc1	0.273766	3.85865e-40		Taf10	-0.393775	9.88486e-43		F13a1	-0.523669	0.00126621		Rpl15	0.58329	2.34303e-52						Raph1	0.611332	5.35621e-25
Tspan15	0.313981	1.46934e-140		Mmp14	-0.260177	6.08812e-60		Dram2	-0.419523	7.19432e-158		Dse	-0.70462	1.82262e-239		Lpcat2	-0.483416	5.19755e-40		H2afz	-0.617566	1.05239e-42		C3ar1	-0.253088	0.00145519		Adgre5	-1.06969	2.35961e-52						Peak1	0.442007	1.18983e-24
Gm4951	0.312405	6.88921e-139		Ptms	-0.324388	7.7628e-60		Lipa	-0.487909	1.52576e-157		Cd33	0.561879	3.83731e-239		Tmsb10	-0.744591	6.96969e-40		Fcgr1	0.625685	1.1597e-42		S100a6	-0.43272	0.00236654		Nhp2	0.529697	2.62459e-52						Cxcl9	0.322791	4.67569e-24
H2-T23	0.268654	8.61631e-139		Trem2	-0.653276	1.091e-58		Idh1	-0.439917	1.08114e-156		Adcy4	-0.744524	5.96677e-238		Kdm7a	0.347784	8.57467e-40		Hspa5	0.54836	1.28796e-42		Trpm2	-0.307073	0.00271156		Arpp19	0.583009	2.83466e-52						Heg1	0.532593	4.75624e-24
Rps17	-0.264555	3.69388e-138		Nfkbid	0.262711	5.10648e-58		Rps2	0.299075	1.38226e-156		Ptprj	-0.693173	6.1075e-238		Me2	0.359875	1.16652e-39		Snx5	-0.498531	1.31968e-42		Nr4a2	-0.265908	0.00290596		Cyp4f18	0.637856	4.41757e-52						Notch1	0.539475	1.66802e-23
Msn	0.252755	5.066e-138		Rpl15	-0.268663	1.30424e-57		Creb5	0.289152	2.91461e-156		Rpl31	0.449394	6.58153e-238		Sp100	-0.488815	1.26267e-39		Uqcc2	-0.334471	1.53062e-42		Ccr2	-0.506753	0.00386883		Rps27a	0.513541	5.82068e-52						Cdc42ep2	0.463163	3.90259e-23
Clec4a1	0.347598	7.03064e-138		Chil3	-0.936699	1.48926e-56		Mapkapk3	0.252716	3.9791e-156		Adgre5	-0.783904	1.1365e-237		Rnf103	0.317334	1.43187e-39		Gpx4	-0.486373	1.54661e-42		Cebpa	-0.25497	0.00428259		Fcgr4	-0.973476	1.05219e-51						Fchsd2	0.36005	6.93479e-23
Txn1	0.270868	1.60272e-137		Atp1b3	0.38329	1.5301e-56		Chp2	-0.408557	4.7542e-156		Laptm5	-0.443969	1.6052e-237		Pdia3	-0.395936	1.78412e-39		Ptms	-0.469932	1.88431e-42		Ccl9	-0.688609	0.00585218		Aldh2	-0.898505	1.41624e-51						Tmem64	0.412289	9.54401e-23
Dse	0.314035	2.02478e-137		H2afz	-0.358806	3.32192e-56		Arl5c	0.366228	1.928e-155		Apoc4	0.488994	8.20654e-237		Gatm	-0.514832	2.68412e-39		Fis1	-0.379663	1.89006e-42		H2-Aa	-0.736428	0.00705019		Clec1b	-1.45586	2.62052e-51						Tpm4	0.563973	9.95907e-23
Ccl24	0.313207	3.10878e-137		Alox5ap	-0.325629	1.40795e-55		Tsc22d3	-0.520014	2.12767e-155		Gsn	0.458668	3.55681e-236		Rgs1	0.421971	4.5463e-39		Dbi	-0.496764	1.95351e-42						Igf1	-1.20735	2.80396e-51						Sgms1	0.313861	1.75253e-22
Rpl5	-0.255909	8.26657e-137		Tubb5	-0.363931	2.31688e-55		Arl11	0.272619	3.35269e-153		Znfx1	-0.709708	1.24724e-235		Zbp1	-0.426388	6.1009e-39		mt-Nd2	0.346921	2.16849e-42						Irf7	-1.53881	2.86257e-51						Ifitm2	0.646178	1.87109e-22
9930111J21Rik2	0.315955	1.0705e-136		C5ar1	-0.343456	2.36197e-55		Ms4a6b	0.399366	4.01565e-153		Tmcc3	-0.747689	1.27201e-235		Stat2	-0.483748	9.78721e-39		Cops9	-0.471048	2.35824e-42						Nr1h3	-1.54828	3.97332e-51						2011-09-01	0.339506	2.04152e-22
Slc16a9	0.290931	1.13192e-135		Eef1b2	-0.256045	9.87257e-55		Tspan13	0.39164	1.70856e-152		Srgn	0.722092	8.887e-235		Selenow	-0.390854	1.06372e-38		Snrpd2	-0.376236	2.60861e-42						Mcm3	0.648148	1.20298e-50						Cd93	0.581922	2.62126e-22
Hk3	0.299073	1.15303e-135		Ms4a6b	-0.385787	1.50376e-54		Ccl12	0.992749	2.73338e-152		Serpinb6a	-0.810358	9.79188e-234		Selplg	-0.40824	1.18878e-38		Timm8b	-0.322528	3.85414e-42						Rplp2	0.417554	1.4022e-50						Hs3st3b1	0.347388	5.71297e-22
Sirpb1c	-0.265738	1.02782e-134		Tgfbr1	-0.333215	1.59018e-54		Psap	0.425976	4.28355e-151		Fabp7	-1.15936	2.03712e-233		Akr1a1	-0.303331	1.41982e-38		Atp5o.1	-0.436431	4.24114e-42						B3gnt8	0.251369	1.41163e-50						Fkbp9	0.252884	7.83632e-22
Rps26	-0.258207	1.45818e-134		Pycard	-0.301192	1.60081e-54		Grk2	-0.443071	1.04038e-150		Mpc1	0.543685	6.20129e-233		Ifi203	-0.527485	2.17398e-38		Axl	0.512972	4.53832e-42						Rbbp7	0.510718	1.81285e-50						Tcf4	0.679087	1.61468e-21
Hnrnpa1	-0.336983	7.40855e-134		Mgl2	-0.257807	3.52503e-53		Dyrk2	-0.474393	5.9578e-150		Csrp1	-0.742087	2.61941e-232		Dirc2	0.319365	2.18553e-38		Sub1	-0.44002	5.33347e-42						Il1r2	0.354077	2.14915e-50						Foxo1	0.30868	2.23092e-21
Egr2	-0.360512	9.93701e-134		Hexb	-0.451271	4.34327e-53		Slc8b1	-0.460833	1.80614e-149		Itsn1	-0.721214	3.0993e-231		Fosb	0.512947	2.51713e-38		Cd163	0.9902	6.96536e-42						Rangap1	0.400397	2.42056e-50						Man1a	0.442038	2.92414e-21
Dmwd	0.293084	2.10279e-133		H2-DMa	-0.307616	4.6412e-53		Rps3	0.288892	2.42552e-149		Ifit3	-0.787172	4.78341e-231		Arf2	0.369093	2.53767e-38		Nme1	-0.396408	7.6364e-42						Rpl39	0.509618	2.73184e-50						Calm2	0.652155	5.96544e-21
Fhod1	0.313698	7.50306e-133		Ypel3	-0.254811	6.84759e-51		Spic	-0.60273	4.46661e-149		Id3	-0.963459	2.21376e-230		Ifit3	-0.606808	6.11572e-38		Clta	-0.426007	7.75247e-42						Serpinb6a	-1.13453	3.15995e-50						Sh3bp5	0.629128	6.16782e-21
Eid1	-0.286807	2.0064e-132		Rtcb	-0.27916	1.1e-48		Fam43a	-0.494466	1.88053e-148		Sirpa	-0.571325	3.83336e-230		Ly6e	-0.384535	8.30198e-38		Ndufc1	-0.389342	7.88326e-42						B2m	-0.626288	3.79131e-50						Crim1	0.417057	9.08064e-21
Il1b	-0.710833	3.55492e-132		Tmem176b	-0.296079	1.11694e-48		Sirpb1c	0.328545	2.21041e-148		Fpr1	-0.797014	1.04404e-229		Lsp1	0.263353	1.07366e-37		Lilra5	0.703674	8.82347e-42						Ptprj	-0.8724	4.21908e-50						Arrb1	0.456814	1.03759e-20
Pou2f2	0.48476	6.04234e-132		Chka	0.374163	1.63892e-48		Cd2ap	-0.45585	6.0777e-148		Rpl7	0.360107	1.41925e-228		Klra2	-0.496531	1.57221e-37		Vamp8	-0.465465	1.09868e-41						Hnrnpd	0.549659	4.33861e-50						Sgpp1	0.572145	3.23618e-20
Gpnmb	-0.62081	3.12353e-131		Tmem176a	-0.381576	4.18022e-47		Rpl29	0.318017	3.00958e-147		Pycard	0.616566	2.31586e-228		Tmcc1	0.318384	1.63371e-37		Ubxn1	-0.419324	1.52666e-41						Rpl35a	0.43686	7.51363e-50						Arhgef12	0.508703	4.98852e-20
Itgax	-0.328742	6.75003e-131		C3ar1	-0.255684	7.2951e-46		Itga9	-0.510113	3.74162e-147		Parp14	-0.74112	2.63064e-228		Gnai2	-0.272882	1.78263e-37		AI413582	-0.312266	1.79322e-41						Dmpk	-1.3111	8.54116e-50						Smad6	0.337599	5.7034e-20
Hilpda	-0.59274	2.99934e-130		Tspo	-0.282668	1.61452e-44		Ctss	0.279143	3.82166e-147		Cd9	0.636969	1.96913e-227		Jpt1	-0.403695	4.89259e-37		Eif2s2	-0.413809	2.75756e-41						Cd47	-0.830136	9.55067e-50						Flywch1	0.376838	1.07693e-19
Bcl2a1a	-0.325454	1.31967e-129		Tagln2	-0.322631	2.20763e-44		Pten	-0.400551	6.24762e-147		Pbxip1	0.348033	5.25479e-227		Hsp90ab1	-0.282122	5.48331e-37		Trem2	-0.898903	3.00649e-41						Retreg1	0.29686	1.29833e-49						Bmpr2	0.575397	1.11252e-19
Naca	-0.269039	1.30001e-127		Ciita	-0.251276	2.96733e-44		Gm12840	-0.797887	1.74235e-146		C4b	-1.1337	4.23107e-226		Foxn3	0.361707	5.99573e-37		Dek	-0.378928	3.22874e-41						Gapdh	0.619248	1.61433e-49						Ccser2	0.322373	3.61145e-19
Rnf213	0.277565	2.67553e-127		Stmn1	-0.381987	9.85126e-44		Cd55	-0.519184	6.54124e-146		Ccr2	0.792664	5.97224e-226		Xaf1	-0.389795	6.35661e-37		Ppp1r18	-0.393282	3.54564e-41						Rpl4	0.538569	2.15898e-49						Lrrc8c	0.446301	4.11722e-19
Hmox1	0.343009	4.22212e-127		Npm1	-0.255409	1.17806e-42		Plaur	0.336352	3.69352e-145		Tcf7l2	-0.778497	1.69032e-224		Hebp1	-0.446437	1.03724e-36		Lamtor5	-0.344043	3.5995e-41						Rfc3	0.314572	2.22266e-49						Cracr2b	0.353083	4.36439e-19
Tspo	-0.354148	4.65528e-127		Itgam	-0.360931	6.55014e-42		Rpl18a	0.274676	3.81073e-145		Npm1	0.535683	9.71923e-224		H2-Q7	-0.485553	1.16711e-36		Gda	-0.704374	3.65085e-41						Prdx4	0.554062	2.4296e-49						Clic4	0.595923	8.54829e-19
Rpl4	-0.298283	2.39084e-126		Lsp1	-0.298562	4.02224e-41		Sult1a1	-0.421543	6.08985e-145		Ptafr	0.335348	1.47502e-223		Epsti1	-0.417144	1.25032e-36		Ube2r2	-0.332742	4.34853e-41						Snrpf	0.591593	3.5392e-49						Rhoc	0.466052	8.5555e-19
Ncoa4	0.297534	3.1408e-126		Trf	-0.250018	1.05976e-40		Cadm1	-0.474588	8.61479e-145		Rsad2	-1.02603	1.32605e-222		Irf2bpl	0.285191	1.93473e-36		Smap1	-0.329933	5.77557e-41						Cfp	-1.48579	3.59383e-49						1700020I14Rik	0.452065	1.57027e-18
Fabp7	0.335734	1.12864e-125		Hmgb1	-0.253734	1.36593e-40		Ptgis	-0.451898	5.39757e-144		Eif3i	0.509508	5.93166e-222		Rac2	-0.393213	4.08978e-36		Selenow	-0.431358	5.78469e-41						Cd44	-1.1138	4.19621e-49						Gatm	0.563208	1.57379e-18
Sod1	0.294362	2.66377e-125		Ccl8	-0.631652	1.34661e-38		Ptprm	-0.370537	1.52212e-143		Epb41l3	-0.656433	1.1021e-221		Ckb	-0.547527	4.11669e-36		Ctsa	0.482445	6.68729e-41						Ldhb	0.363996	4.3066e-49						Arhgap31	0.570439	3.03871e-18
Nr4a2	-0.385499	7.42132e-125		Sdc4	-0.397694	2.12593e-38		Stk17b	-0.46825	5.38663e-143		Themis2	-0.671937	2.21129e-221		Txn1	0.320588	4.13764e-36		Slc25a39	-0.340737	7.05884e-41						Hpf1	0.456908	5.31157e-49						Wasl	0.34259	1.04967e-17
Hpcal1	0.296379	5.3009e-124		Pf4	-0.727914	1.50851e-35		Tbc1d1	-0.440426	1.08011e-142		Mt2	0.5599	9.34353e-221		Camk1	-0.412317	1.11738e-35		Szrd1	-0.315161	7.07666e-41						Klf2	-1.71246	6.12333e-49						Rfk	0.425038	1.09623e-17
Ephx1	0.283036	7.20919e-124		Ptgs2	-0.340154	3.95411e-33		Pcyox1	-0.454085	2.00088e-142		Calr	-0.576018	5.93578e-220		Pilrb1	-0.527381	1.21165e-35		Snrpf	-0.360033	7.75411e-41						Rpl23	0.51602	6.54338e-49						Ece1	0.49976	1.79917e-17
Olfml3	-0.324057	9.6155e-124		Rbm3	-0.528153	1.01227e-32		Trim25	-0.552132	2.20591e-142		Fxyd5	0.60974	6.45038e-220		Dnajc13	0.325645	1.33774e-35		Pgk1	-0.429784	8.24685e-41						Rps12	0.431259	1.01804e-48						Ppp1r2	0.448512	2.20096e-17
Il6	-0.711206	1.44552e-121		H2-DMb1	-0.300088	5.50456e-28		S100a6	0.285878	2.31268e-142		Pacsin2	0.392492	6.50576e-220		Creg1	0.346978	1.84961e-35		Atp5k	-0.395016	1.1076e-40						Gmnn	0.548557	1.02547e-48						Mt2	0.310087	2.25643e-17
Tmsb10	-0.584968	5.63746e-121		Ecm1	-0.428079	6.38084e-27		Rasgef1b	-0.503076	1.01996e-141		Adam17	-0.621742	2.51624e-219		Cxcl2	0.65979	2.48966e-35		Timd4	0.649873	1.24734e-40						Grn	-0.606275	1.87558e-48						Stard8	0.424162	4.11801e-17
H2afz	-0.4156	5.88751e-121		Socs3	-0.603649	2.12682e-23		Sox4	0.314291	7.07841e-141		Btf3	0.448218	7.09853e-219		Sirpa	-0.390526	3.87392e-35		Eif3k	-0.463901	1.26195e-40						Nme1	0.588591	2.62039e-48						Fas	0.283253	5.11601e-17
Arhgap45	-0.250117	7.49808e-120		Fkbp5	-0.250439	7.39924e-12		Heg1	-0.389637	1.07874e-140		Grk2	-0.633539	2.43809e-218		Adam9	0.30329	4.4101e-35		Ndufb4	-0.337734	1.34584e-40						Siva1	0.590141	3.14769e-48						Rbpms	0.426975	3.10809e-16
Lbh	0.327247	1.40672e-119		Cxcl9	-0.611423	1.07808e-08		Ppfia4	0.44364	1.86673e-140		Ifi204	-0.663034	1.03992e-217		Glipr1	0.250064	4.86773e-35		Lamtor1	-0.418487	1.88685e-40						Samhd1	-0.87034	3.50531e-48						Epb41l2	0.542341	3.82507e-16
Rpl29	-0.314403	1.48873e-119		Mt1	-0.461481	0.00021644		Psma6	-0.38355	1.52142e-139		Evl	-0.635105	1.57318e-217		Prkar2a	0.344705	4.92545e-35		Mpc2	-0.314107	2.19805e-40						St3gal5	-1.25234	6.68252e-48						Oaz2	0.514676	4.64493e-16
B430306N03Rik	0.291128	2.26936e-119		Ier3	-0.35754	0.000616867		Hfe	-0.410601	1.63045e-138		Stab2	-0.635418	5.59533e-217		Iigp1	-0.607823	5.66935e-35		Trpm2	0.791687	2.45002e-40						Serbp1	0.516078	7.53216e-48						Nqo2	0.374346	5.17828e-16
C5ar1	-0.383336	3.09958e-119		Ccl12	-0.352853	0.0010957		Ccrl2	0.604958	8.19089e-138		Rgs10	0.538876	1.21803e-216		Stk19	0.329745	6.87806e-35		Rtcb	-0.403959	2.65044e-40						Plac8	-1.69486	8.95468e-48						Gna11	0.310002	8.86556e-16
Jup	0.293781	3.98216e-119						Plxnb2	-0.427137	1.39056e-137		Crip2	-0.701383	1.37116e-215		Asap1	0.290744	1.59992e-34		Snrpd3	-0.310976	2.9481e-40						Mertk	-0.778697	1.05294e-47						Tacc1	0.476843	9.05775e-16
Gm6377	-0.282844	9.49336e-119						Nfil3	0.284547	2.207e-137		Slc7a8	-0.665447	5.47669e-215		Csf2rb2	0.299721	2.90251e-34		Ap2m1	-0.397754	3.00269e-40						Rps4x	0.474914	1.40355e-47						Abcc4	0.267026	1.01111e-15
Themis2	0.290313	2.98406e-118						Hpgds	0.378653	2.8447e-137		Ly6a	-1.40345	1.00075e-214		Snx3	-0.341187	3.44454e-34		Cox5b	-0.485197	3.70837e-40						H2-K1	-0.720861	2.29821e-47						Cald1	0.258073	1.24794e-15
AU020206	-0.318991	4.06426e-118						Ifitm6	-0.405714	3.91684e-137		Gpnmb	0.701242	7.87097e-214		Gm19951	0.270333	4.63892e-34		Calm3	-0.403315	3.93149e-40						Pmepa1	0.435443	2.44023e-47						Klf7	0.557736	1.74134e-15
Slfn5	0.272232	7.04526e-118						Adgre1	-0.444788	6.48768e-137		Arl6ip1	-0.543337	1.16301e-212		Il18	0.33755	5.17596e-34		Aprt	-0.459376	5.13401e-40						Napsa	0.295016	2.48363e-47						Ago3	0.389966	1.08101e-14
Lpl	0.320794	4.62883e-117						Cotl1	0.342694	6.90191e-137		Rab32	-0.665859	1.252e-212		Dck	-0.421171	5.38875e-34		Mcrip1	-0.290946	5.20262e-40						Rpl27a	0.47127	3.08859e-47						Ctsz	-0.456179	1.61108e-14
Btg1	-0.324717	5.2195e-117						Rpl24	0.262232	1.14681e-136		Cept1	-0.671718	1.69336e-212		Rell1	0.286717	5.97528e-34		Skp1a	-0.307792	5.62078e-40						Lipa	-0.923156	3.44048e-47						Bicd2	0.34154	1.88888e-14
Epb41l3	0.255605	7.1946e-115						Arap2	-0.372063	1.36215e-136		Sod1	-0.674082	9.91319e-212		Ccr5	-0.501637	8.45354e-34		Cebpb	-0.697369	5.73058e-40						S100a6	0.558242	4.00536e-47						Rbms1	0.398221	2.25099e-14
Ptgs2	-0.468434	2.4875e-114						Eef1b2	0.302455	1.20292e-135		Sh3pxd2b	0.346971	2.21046e-211		Adam17	-0.428899	9.69741e-34		Svbp	-0.335579	6.68808e-40						Itgal	-1.14137	4.62906e-47						Ptk2	0.298485	6.0739e-14
Neat1	-0.497066	7.36002e-114						Nr4a2	0.414518	2.77367e-135		Dennd4a	0.486717	3.14793e-210		Gm6377	0.381407	6.46069e-33		Cstb	-0.527173	1.71341e-39						Ccl24	-1.45638	4.97284e-47						Ccnd1	0.559645	1.27374e-13
Nfe2l2	-0.280968	8.57777e-114						Tspo	0.381632	4.13553e-135		Pitpnc1	-0.750708	3.06772e-209		Bank1	-0.493101	6.87684e-33		Mrpl18	-0.260146	2.21052e-39						Rpl23a	0.451546	6.8546e-47						Dusp3	0.458174	1.34028e-13
Gusb	-0.27568	9.38942e-114						Mdfic	0.323588	4.8313e-135		Slc7a11	0.531879	3.74504e-209		Cd84	0.280476	9.22729e-33		Cdk2ap2	-0.473301	2.40321e-39						Fabp5	0.424278	7.11214e-47						Nectin2	0.25895	1.91623e-13
Rpl21	-0.277155	1.0919e-113						Ptp4a2	-0.363254	5.14267e-135		Plxnb2	-0.620909	5.45291e-209		Limd2	-0.375072	1.03127e-32		Eif1b	-0.267583	2.61223e-39						Rpl21	0.502277	7.61339e-47						Crip2	0.490601	2.39786e-13
Ninj1	0.284358	1.56986e-113						Msn	-0.346711	5.16478e-135		Hk3	-0.638076	1.20732e-208		Gbp8	-0.440441	1.24699e-32		Sh3kbp1	-0.285977	2.71206e-39						Paqr9	-1.15938	7.99431e-47						Gas2l1	0.254454	2.92734e-13
Scarb1	0.265711	4.95099e-113						Gbp2b	-0.559378	1.13979e-134		Clec5a	0.264362	5.82077e-207		St3gal5	0.332543	1.32576e-32		Sqstm1	-0.360918	3.58252e-39						C4b	-1.56242	1.30727e-46						Gkap1	0.266381	6.22344e-13
Ptgis	0.28073	8.25251e-113						Scarb1	-0.435758	2.9159e-134		Rtcb	0.541207	6.19135e-206		Ddx3x	0.329531	1.50224e-32		Atpif1	-0.477156	5.77584e-39						Axl	-0.778632	1.58126e-46						Golga7	0.465646	7.16658e-13
St3gal4	0.276791	1.28375e-112						Rpl36a	0.260855	1.42987e-133		AA467197	0.324199	1.65888e-205		Tma7	-0.324074	2.08081e-32		Bnip3l	-0.332366	6.40952e-39						H2-D1	-0.582607	1.65649e-46						Fcgrt	0.412853	7.86036e-13
Il1a	-0.469839	1.37241e-112						Gna12	0.360853	2.23977e-133		Rpl22l1	0.531578	2.27347e-205		Abcg3	-0.417534	2.20228e-32		Mrps24	-0.301888	6.49403e-39						Ly6e	-0.954526	2.14024e-46						Tns3	0.414838	9.92543e-13
Plxdc2	-0.261571	6.5207e-112						Dse	-0.447637	9.63397e-133		Slc16a9	-0.584853	3.17404e-205		Pilrb2	-0.485222	2.7222e-32		H2-Aa	0.589169	7.82938e-39						Erh	0.43552	2.73034e-46						Prrc2b	0.319505	1.15537e-12
Mpc1	-0.287855	2.18362e-111						Zbtb20	-0.517249	1.43895e-132		Bmyc	0.367131	5.00542e-205		Sema6d	0.348976	2.825e-32		Hsbp1	-0.42301	8.43486e-39						Rnase4	0.42702	3.32974e-46						Ap1b1	0.398087	1.18598e-12
Tbc1d2b	0.284877	1.36788e-110						Cnn2	0.260596	1.65878e-132		Cd300a	-0.574679	1.34637e-204		Birc3	0.312251	3.37137e-32		Zfp706	-0.372681	9.9837e-39						Adgre4	-1.13957	3.81396e-46						Txnip	0.433616	1.67452e-12
Chil3	-1.0165	1.88071e-110						Colgalt1	-0.406213	6.90674e-132		H2-D1	-0.446433	1.37768e-204		Cox5a	-0.404394	3.42175e-32		Ndufa3	-0.362808	1.30012e-38						Cybb	-0.658876	4.27211e-46						Serpina3g	0.477899	2.14393e-12
Zfp710	0.281039	5.12157e-110						C5ar1	0.428904	1.24472e-131		Lcp2	-0.59531	2.2209e-204		Ptpn1	0.291662	5.21514e-32		Eif3m	-0.301077	1.32339e-38						Rpl36	0.488807	5.78128e-46						Epn2	0.283847	2.19665e-12
Tbc1d1	0.280388	8.18138e-110						Rps28	0.260334	1.36283e-131		Eef1a1	0.303805	1.02086e-203		Ifi206	-0.338571	5.42136e-32		Snx20	-0.319692	1.35415e-38						Helz2	-1.11585	6.0042e-46						H2-Q6	0.266778	2.65113e-12
Ccl12	-0.589409	1.42123e-108						Filip1l	-0.447625	4.10666e-131		Gpx4	0.434719	1.68609e-203		Fgd2	-0.382675	1.27513e-31		Sec11c	-0.327025	1.78093e-38						Tyrobp	-0.408502	6.13932e-46						Lrrc8a	0.445289	3.42953e-12
Gfra2	0.261486	3.49247e-108						Fth1	0.358079	4.45986e-131		Plekhb2	-0.624085	1.76006e-203		Rasgef1b	0.352796	1.81567e-31		Chmp3	-0.291278	1.89914e-38						Hnrnpab	0.581765	7.18273e-46						Mxd4	0.410322	3.9596e-12
Ets2	-0.315442	4.78917e-108						Zyx	-0.42449	9.38451e-131		Ssr4	0.443252	4.71142e-203		Dpysl2	-0.332719	2.22464e-31		Atp6v1f	-0.407924	2.16625e-38						Hnrnpa3	0.525235	7.66821e-46						Lrrc58	0.461603	5.21168e-12
Ccnl1	-0.265837	1.12854e-107						Ly86	0.293861	1.69721e-130		St3gal4	-0.638843	1.61923e-201		Ephx1	0.280702	3.20285e-31		Glrx3	-0.276623	2.19986e-38						Nucks1	0.607212	7.79705e-46						Tcn2	0.431774	6.46974e-12
Oasl2	0.29895	1.45732e-107						Ckb	-0.497841	3.02786e-130		Cox4i1	0.336037	2.13419e-201		Sbf2	0.289512	3.70479e-31		Gatm	-0.526916	2.20848e-38						Actn1	-1.18457	2.55388e-45						Scarf1	0.281809	8.43349e-12
Ly6a	0.414984	3.95043e-107						Alas1	0.26299	2.96377e-129		C1qc	-0.364471	2.28005e-201		Arap2	0.285975	5.39164e-31		Arpp19	-0.317782	3.70812e-38						Marco	-2.57673	3.58239e-45						Dmwd	0.287382	9.14014e-12
Rpl22l1	-0.295516	5.69947e-107						Marcksl1	-0.497197	4.40453e-129		Fam46a	-0.786887	2.67889e-201		Dtx3l	-0.440643	5.83826e-31		Ptprj	0.63134	4.31456e-38						Eef1b2	0.542287	3.96861e-45						Efnb1	0.359804	9.93158e-12
Gm26532	-0.280605	8.28872e-107						Igf1	-0.527138	6.12522e-129		Tmem119	0.266434	4.39245e-201		Myl12a	0.279844	7.16868e-31		Tubb5	-0.524989	5.37294e-38						H3f3a	0.453302	4.43551e-45						Itpkb	0.453135	1.09431e-11
Zbtb20	0.289027	1.34212e-106						Trpm2	-0.46064	9.10455e-129		Gbp8	-0.62382	4.57004e-200		Sidt2	0.305095	8.88513e-31		Echs1	-0.340801	5.85999e-38						Rxra	-0.900101	6.05188e-45						Plk2	0.382334	1.17216e-11
Vasp	0.251629	1.40049e-106						Hs6st1	-0.410383	2.21135e-128		Rpl27	0.463977	5.44226e-200		Ubald2	0.316139	9.91502e-31		Txn2	-0.332076	7.95963e-38						Acp2	-0.85253	9.3328e-45						Tceal9	0.364931	1.37365e-11
Rgs10	-0.361175	1.8449e-106						Dysf	-0.323889	1.55641e-127		Eif3f	0.448577	1.63846e-199		Oas1a	-0.336987	9.97609e-31		Rab1a	-0.389917	1.00948e-37						Sema6d	-1.03872	1.00118e-44						Cst3	-0.369761	1.46716e-11
Rsrp1	0.264815	2.761e-106						Pik3r1	-0.448765	2.1089e-127		Siglec1	-0.636278	1.87675e-199		Cd300c2	-0.330959	1.0255e-30		Uqcc3	-0.275838	1.49867e-37						Rpl19	0.420343	1.11646e-44						Aplp2	0.422659	1.66798e-11
Vim	-0.554906	3.53009e-106						Apol7c	0.454364	2.72953e-127		Blvrb	-0.60838	5.56387e-199		Hk3	-0.443013	1.4868e-30		Vapa	-0.370405	1.6643e-37						Snrnp25	0.284103	1.13953e-44						Rab12	0.293871	1.73905e-11
Mndal	0.264969	8.7725e-106						Atp1b3	-0.907292	2.80755e-127		Spic	-0.791541	7.15333e-199		Eif4g3	0.2954	1.88527e-30		Ube2a	-0.304061	1.72115e-37						Smc3	0.475145	1.28611e-44						Cpne2	0.334646	1.86851e-11
Hs6st1	0.283183	2.88787e-105						Scp2	-0.358524	3.33447e-127		Canx	-0.517085	1.37452e-198		C4b	0.42179	2.1162e-30		Gltp	-0.423795	2.42794e-37						Ifitm3	-1.18022	1.34337e-44						Mef2c	0.287621	2.72961e-11
Dtx3l	0.265186	3.13866e-105						Tmem176a	0.595822	3.58491e-127		Trpm2	-0.69046	1.76034e-198		Sbno2	0.305561	2.69743e-30		Api5	-0.269667	2.53031e-37						Nde1	0.305771	1.42428e-44						C5ar2	0.364808	2.8151e-11
Smagp	0.279412	2.50811e-104						Epb41l2	0.374003	6.4592e-127		Cd300e	-0.659526	1.77537e-198		Serpina3g	-0.635637	4.09091e-30		Gpx3	-0.444824	3.34132e-37						Rpl6	0.440279	1.63291e-44						Capn2	0.308854	2.99252e-11
Ccdc50	0.270137	3.33921e-104						Ear2	-0.283037	7.35581e-127		Calm1	-0.477097	9.8451e-197		Casp3	0.278909	4.64805e-30		Hnrnpk	-0.447386	3.62249e-37						Npl	0.31181	1.78969e-44						Tubb4b	0.347694	3.24039e-11
C2	0.317267	8.49982e-104						Rpl23a	0.262598	1.62253e-126		H3f3a	0.372504	1.27151e-196		Dhrs3	-0.420814	5.37071e-30		Atp5h	-0.440164	3.80997e-37						Cox5b	0.533008	3.30188e-44						Cpd	0.309267	3.33827e-11
Cytip	-0.264397	2.31424e-103						Slc7a8	-0.425944	3.22702e-126		Usp12	-0.618593	1.33059e-196		Clec4a2	-0.433101	6.88532e-30		Nap1l1	-0.364622	4.13787e-37						Gas7	0.291224	4.45307e-44						S100a13	0.469081	4.0409e-11
Ctsl	-0.371975	2.52247e-103						Rbpj	0.334286	3.64782e-126		Hpcal1	-0.579293	5.3623e-196		Tor3a	-0.408848	8.08023e-30		Metap2	-0.358388	4.17193e-37						Cd63	0.589949	5.61036e-44						Serinc3	0.33212	5.982e-11
Fxyd5	-0.369616	2.6376e-103						Gm34084	0.297134	4.1488e-126		Lcp1	-0.461023	1.09311e-195		Gusb	0.362294	8.95389e-30		Nucks1	-0.341704	4.43959e-37						Rps25	0.449043	8.62573e-44						Kctd10	0.296932	6.60689e-11
Fcgr3	-0.34112	7.91824e-103						Ccl5	0.937321	5.25091e-126		Adam8	0.338062	1.6393e-195		Flna	0.334833	1.22487e-29		Pfdn5	-0.432221	4.48926e-37						Gsn	0.38803	1.08916e-43						Mrc1	0.344415	7.21953e-11
Ccl2	-0.818273	3.92225e-102						Fcgrt	-0.385443	1.01198e-125		Ifit2	-0.71532	5.63222e-195		Kcnq1ot1	0.346371	1.42767e-29		Arhgdia	-0.408493	5.12615e-37						Ncl	0.594428	1.29796e-43						Tmem30a	0.422607	7.23264e-11
Mgst1	-0.329502	4.70343e-102						Slc29a3	0.334346	1.42496e-125		Grn	-0.432789	1.5202e-194		Id1	0.538987	1.61182e-29		Tagln2	-0.476171	5.67613e-37						Laptm5	-0.497625	1.60012e-43						Dysf	0.272146	7.44664e-11
Psme2b	0.271964	6.18642e-101						Foxn3	-0.387907	1.82439e-125		Sat1	-0.517498	3.89277e-194		Parp14	-0.497467	2.13295e-29		Pitpna	-0.441631	5.85406e-37						BC005537	-0.973857	1.74013e-43						Cdh5	0.45289	8.28578e-11
Slc7a8	0.255085	8.96907e-101						Scarb2	-0.381017	1.55606e-124		Runx3	0.267289	5.18634e-194		Pou2f2	-0.62865	2.19081e-29		Rp9	-0.290415	6.50749e-37						H2afy	0.540814	1.85015e-43						Ctsh	-0.321764	8.35058e-11
Rtcb	-0.306322	1.00014e-100						Bank1	-0.442221	7.90504e-124		Fcgr4	-0.647171	2.16098e-193		1810011H11Rik	-0.308071	2.45262e-29		Uqcrfs1	-0.294646	6.69039e-37						Timm8a1	0.265643	2.0632e-43						Cdk17	0.27721	9.50517e-11
Clec4e	-0.250294	6.9826e-99						Ccdc148	-0.334463	1.14384e-123		Txn1	-0.599039	6.46566e-191		Ms4a4c	-0.301098	2.90296e-29		Banf1	-0.313011	6.92081e-37						Sh3bgrl3	0.520812	2.06354e-43						Actn4	0.369623	9.62568e-11
Nck1	0.281957	2.37721e-98						Fam129a	-0.447175	1.28807e-123		Dtx3l	-0.598494	1.46416e-190		Hspe1	-0.355317	2.98599e-29		Cebpzos	-0.327236	7.46302e-37						Tpt1	0.428542	2.65292e-43						Fth1	-0.412701	1.07371e-10
Tagln2	-0.34087	4.43479e-98						Cdkn1a	0.505288	1.21995e-122		Cd163	-1.28629	2.12808e-190		Vopp1	0.264727	3.33335e-29		Ppp1r14b	-0.310069	8.69446e-37						Itm2c	-0.633477	3.33506e-43						Mgat4b	0.366509	1.14786e-10
Tgm2	0.26778	7.77426e-98						Tnfaip2	-0.476496	2.0081e-122		Ms4a6c	0.522097	2.97652e-190		Kdm6b	0.321329	4.05442e-29		Rab7	-0.396114	8.83274e-37						Adam15	0.316865	3.49141e-43						S100a10	0.267173	1.54067e-10
Iigp1	0.265516	8.30693e-98						Arhgap45	0.262915	4.48978e-122		Ddx60	-0.612175	3.78721e-190		Mrps21	-0.337146	4.25548e-29		Ube2b	-0.307809	8.86116e-37						Pa2g4	0.528775	4.79965e-43						Olfm1	0.269717	1.8348e-10
Stmn1	-0.448981	2.63924e-97						Arg1	0.519518	7.56915e-122		Sppl2a	-0.560289	3.99028e-190		Lilr4b	0.364046	4.76113e-29		Etf1	-0.292522	9.08321e-37						Tfdp1	0.339683	5.86496e-43						Sptan1	0.268077	2.3284e-10
Cirbp	-0.260442	3.34201e-97						Dmwd	-0.34973	8.48252e-122		Ms4a6b	0.704938	4.06842e-190		Agtrap	0.289735	5.75915e-29		Pld4	0.520277	9.17376e-37						Rnaseh2b	0.300461	5.92016e-43						Prkch	0.284378	3.012e-10
Cd33	-0.280216	1.37433e-96						Rtcb	0.348851	1.04805e-121		Cxcl13	-1.26499	7.07885e-190		Tmem87b	0.251233	8.02113e-29		Csnk2b	-0.260909	9.57441e-37						Ndufb11	0.487156	6.14081e-43						Fam222b	0.272883	3.13448e-10
Usp12	0.256156	1.92609e-96						Sdc4	0.467385	3.52312e-121		Tmed10	-0.537722	1.15006e-188		Rhog	-0.337238	1.0964e-28		Uqcr11	-0.425758	1.04972e-36						Eid1	0.466642	6.32159e-43						Cyb5r3	0.34346	3.30093e-10
Ifit3	0.251979	8.39426e-96						Tnip3	0.401898	4.92448e-121		Oas2	-0.542536	1.72665e-188		Tgif1	0.392756	1.39177e-28		Laptm4a	0.505861	1.12945e-36						Sulf2	0.264811	7.46956e-43						Grap	0.259258	3.76158e-10
Plac8	0.269043	1.20637e-94						Acp2	-0.420584	4.9317e-121		Ephx1	-0.570761	3.55449e-188		Lima1	0.302642	1.97374e-28		Atp5b	-0.459503	1.2997e-36						Rpl29	0.478134	1.0896e-42						Tecpr1	0.261491	4.86983e-10
Cdk2ap2	0.257074	1.65465e-94						Rab3il1	0.333506	5.91425e-120		Fgl2	-0.679872	8.85376e-188		Ptprc	-0.343951	2.42342e-28		C6	0.561867	1.62125e-36						Cd9	0.574015	1.15807e-42						Pea15a	0.343612	5.11149e-10
Stk10	0.275269	8.77452e-94						Ifngr1	-0.353435	1.17454e-119		Cxcr4	0.419184	1.11468e-187		Cltc	-0.333257	2.50068e-28		Atp6v1c1	-0.296444	1.64907e-36						Set	0.542708	1.4989e-42						Myo7a	0.392289	5.88794e-10
Ms4a6c	-0.29403	2.66575e-93						Ano6	-0.384958	2.21447e-119		Oasl1	-0.622761	6.14396e-187		Rps27l	-0.332388	3.12172e-28		Eef2	-0.391424	1.82516e-36						Nop58	0.348577	2.67405e-42						Gle1	0.254857	8.74463e-10
AC160336.1	-0.332651	6.20742e-93						Rbms1	-0.346368	4.86281e-119		Pf4	0.962149	8.70042e-187		Ppfia4	-0.372892	4.13707e-28		1110004F10Rik	-0.284446	1.8279e-36						Arg1	0.864477	3.06516e-42						Sypl	0.290272	9.13141e-10
Irgm2	0.274238	8.98628e-93						Rap2a	0.285014	6.9098e-119		Trim25	-0.72305	1.80197e-186		Slc20a1	0.291269	4.36491e-28		Atp6v0d1	-0.310406	2.24578e-36						Tcf7l2	-0.911696	3.3075e-42						Fcer1g	-0.26023	1.04621e-09
Pla2g7	-0.555188	2.79658e-91						Rras	-0.432521	1.1067e-118		Pla2g15	-0.568303	2.10267e-186		Plac8	0.341383	4.77114e-28		Ssu72	-0.26462	2.70774e-36						Rgl1	-0.871649	3.53557e-42						Xiap	0.364037	1.34413e-09
Mt2	-0.262841	2.19319e-88						Pilrb2	-0.463251	2.49109e-118		Iigp1	-0.720921	2.91946e-186		Tbxas1	-0.35736	4.77574e-28		Lsm12	-0.257165	2.81312e-36						Rpl22	0.417344	4.63633e-42						Strn4	0.334008	1.36911e-09
Cd2ap	0.257148	1.68528e-87						Neat1	-0.606219	3.11017e-118		Sirpb1c	0.388991	1.03525e-185		Klf10	0.302009	5.79278e-28		Anxa5	-0.455871	3.81344e-36						Clic1	0.570973	5.10899e-42						Rell1	0.37864	1.39147e-09
Plekhm1	0.26664	4.93065e-87						Pilra	-0.422637	5.41729e-118		Ywhah	-0.532237	1.36346e-185		Slc16a10	0.296088	8.17515e-28		Ftl1-ps1	-0.296102	4.61071e-36						Clec4e	0.391214	8.15928e-42						Rps26	-0.373825	1.60295e-09
Mgl2	-0.290196	9.73728e-87						Bcl2a1a	0.436144	5.43563e-118		Sp100	-0.592643	1.3362e-184		Wdr26	0.271347	1.54449e-27		Babam1	-0.271924	4.77589e-36						Lgals3bp	-0.856776	8.42521e-42						H1f0	0.389977	1.8618e-09
Ms4a6b	-0.371218	1.30158e-86						Glipr1	0.292915	1.83637e-117		F10	0.295295	2.77842e-184		Erp29	-0.285945	1.64579e-27		Srp19	-0.25473	4.84939e-36						Rpl9	0.446201	9.23639e-42						App	0.378225	2.19644e-09
Lfng	0.269107	2.24207e-85						Cybb	-0.304551	4.36997e-117		Gcnt2	0.281441	3.01791e-184		Myl12b	-0.293301	1.6816e-27		Lgals3	-0.630503	4.97733e-36						Srsf7	0.503789	1.25232e-41						Mylip	0.417845	2.32942e-09
Tiparp	-0.294343	9.51108e-85						Siglec1	-0.438124	5.21496e-117		Pfn1	-0.378585	5.10386e-184		Irgm1	-0.362111	3.30782e-27		Sla	-0.330871	5.0719e-36						Tmcc3	-0.846875	2.40046e-41						Mprip	0.294555	2.73252e-09
Zfp36l1	-0.317035	7.06796e-84						Dapk1	-0.437651	6.40375e-117		Tspo	0.524255	1.07056e-183		Klf7	0.308531	3.98724e-27		Ndufa7	-0.399206	5.20912e-36						Lmna	0.317469	3.65315e-41						Cyba	-0.325241	3.11088e-09
Gm26522	-0.341696	1.70792e-83						Hbegf	-0.723139	8.28775e-116		Stat2	-0.588072	1.76095e-183		Ypel5	0.290244	4.98123e-27		Atp6v1e1	-0.391343	5.24584e-36						Rpl37	0.39502	4.37281e-41						C1qb	-0.327074	3.50133e-09
Pycard	-0.288095	1.72252e-83						Clic4	0.397082	9.08382e-116		Fam20c	0.30669	1.01062e-182		Icam1	0.558701	5.57432e-27		Coa5	-0.298451	5.47779e-36						Rpl17	0.443557	4.79157e-41						Zdhhc18	0.266307	4.74259e-09
Ms4a7	-0.812031	1.03034e-78						Pmf1	-0.377656	6.1638e-115		Rasgef1b	-0.645215	1.30755e-182		Cela1	-0.417488	6.04811e-27		Mrpl23	-0.30472	6.58848e-36						Rpl34	0.449575	4.90752e-41						Nfia	0.323584	4.92305e-09
Dapk1	0.256789	3.07645e-78						Usp25	-0.38813	8.8411e-115		Hnrnpll	0.393868	2.10651e-182		Fam91a1	0.284269	6.88048e-27		Psmb4	-0.401962	6.71164e-36						Atad2	0.614845	5.88507e-41						mt-Nd2	0.26933	4.94298e-09
Fam49a	0.257211	2.26622e-77						Usp12	-0.395434	1.46277e-114		Gbp3	-0.583169	6.52825e-182		Pkp4	0.287893	1.06067e-26		Ap1s1	-0.269612	7.824e-36						Lsm3	0.368751	5.95658e-41						Zcchc24	0.270242	6.32863e-09
Bhlhe40	-0.258692	9.34434e-77						Stap1	0.284601	2.35717e-114		Slc15a3	-0.545792	1.52673e-181		Cd164	0.271374	2.10381e-26		Edf1	-0.390276	8.16761e-36						Tspo	0.5515	6.50283e-41						Cd151	0.278694	6.58277e-09
Klf9	-0.259266	2.47396e-76						F11r	0.382908	4.65196e-114		Fcrls	0.299463	6.45758e-181		Tmem37	0.323446	2.71194e-26		Ndufb7	-0.351308	8.41147e-36						Cd164	-0.918576	8.57908e-41						Taok2	0.301402	6.8005e-09
Dab2	-0.303889	3.86434e-76						Myo1f	0.305239	7.97818e-114		Hspa5	-0.574604	1.03472e-180		Adgre5	0.26979	3.7086e-26		Smdt1	-0.368062	8.77208e-36						Prdx6	0.46087	1.06808e-40						Hdac1	0.293785	7.18195e-09
Ccl7	-0.707918	1.32426e-75						Slamf8	0.359585	2.36677e-113		Lyl1	0.305818	1.88653e-180		Fmnl2	0.278341	4.13738e-26		H2afy	-0.3642	9.82997e-36						Hmox1	-1.58035	1.3518e-40						Myo1c	0.284625	1.36263e-08
Nlrp3	-0.281127	1.66128e-74						Ptger4	0.300383	4.14644e-113		Gnas	-0.41473	1.31445e-178		Cdc42ep2	0.253379	4.36841e-26		Ywhae	-0.442201	1.20301e-35						Ramp1	0.277765	1.71564e-40						Pttg1ip	0.340109	1.69612e-08
Plekha2	0.250785	3.22389e-74						Jup	-0.390014	4.47135e-113		P4ha1	-0.542817	3.05326e-178		Zfp106	0.269337	4.50244e-26		Ndufb3	-0.321248	1.24237e-35						Nudcd2	0.341006	2.10955e-40						Slc29a1	0.369139	1.95799e-08
Tmem141	0.261774	3.25728e-72						Cd53	-0.298326	1.32839e-112		C5ar1	0.560073	3.32236e-178		Axl	-0.343433	6.00246e-26		Ly6e	0.432072	1.59135e-35						Itgax	0.411333	2.28257e-40						Ctss	-0.308329	2.07224e-08
Hmgb1	-0.278024	4.39384e-72						Txnrd1	-0.482889	3.49881e-112		Adrb1	-0.724104	3.58893e-178		mt-Nd5	0.252372	6.38598e-26		Gnai2	-0.341161	1.59312e-35						Rps26	0.42711	2.66813e-40						Add1	0.267495	2.45527e-08
Ccl8	-0.656924	1.35638e-71						Ddx60	-0.417693	4.96267e-112		Akap7	0.259123	2.9992e-177		Clec4b1	-0.281133	8.36933e-26		Psma7	-0.411161	1.63589e-35						Sptssa	0.472671	3.00352e-40						Bcl2a1b	-0.786777	2.64619e-08
Hmgb2	-0.358319	2.47533e-71						2510009E07Rik	-0.383781	6.49449e-112		Scd1	-0.692888	5.44139e-177		9930111J21Rik2	-0.405039	1.03228e-25		Tmsb10	-0.621294	1.69711e-35						Lpl	-1.38934	6.14549e-40						Kdelr2	0.387169	2.83705e-08
Cxcl1	-0.36544	3.28315e-71						Maf	-0.377045	1.00964e-110		Ctnnd1	-0.627643	1.27547e-176		Spic	0.336584	1.18751e-25		Timm10b	-0.28894	2.07555e-35						Eif5a	0.556847	6.90957e-40						Elf1	0.374658	3.14118e-08
Gdf15	-0.459388	4.84084e-71						Rsrp1	-0.397283	2.61127e-110		Ccdc50	-0.570897	1.97188e-176		Klhl24	0.307323	1.51297e-25		Osgep	-0.255054	2.26934e-35						Id3	-1.22368	8.14819e-40						C1qa	-0.277603	3.35156e-08
Pgam1	-0.25412	1.45003e-68						Frmd4b	-0.381374	2.90693e-110		C2	-0.809939	2.83879e-176		Ifrd1	0.312857	1.77663e-25		Minos1	-0.356182	2.27322e-35						Parp1	0.36929	1.19833e-39						Lpcat1	0.292665	3.4641e-08
Chka	-0.358214	6.34196e-66						Rims3	-0.301383	9.07029e-110		Hnrnpa1	0.534479	4.58039e-175		Ifit2	-0.546326	1.86523e-25		Eif3c	-0.339585	3.12154e-35						Rpl24	0.452622	1.23274e-39						Rps27a	-0.319233	4.0602e-08
Pmaip1	-0.346577	4.11125e-63						Btbd11	-0.298995	1.07367e-109		Rras	-0.566998	7.37476e-174		Cox6b1	-0.260749	2.71062e-25		Anapc13	-0.262164	3.12513e-35						Pitpnc1	-0.868631	1.27546e-39						Agpat5	0.390057	4.50189e-08
Slc48a1	0.270283	9.10344e-63						Ms4a4c	0.393126	1.48796e-108		Rasgrp2	-0.633901	4.74121e-172		Folr2	-0.741654	2.72845e-25		Map2k2	-0.320115	3.26647e-35						Rplp1	0.328596	1.59411e-39						Ttc28	0.303484	5.11267e-08
S100a4	-0.275095	3.28926e-62						Rpl27	0.285544	2.59697e-108		Isg15	-0.72162	6.7396e-171		Pea15a	-0.357481	3.60082e-25		Idh2	-0.264671	3.54713e-35						Sh3bp5	-0.956758	1.79667e-39						Clec2d	0.340998	5.82795e-08
Tubb5	-0.325305	7.76495e-60						2900097C17Rik	-0.360266	6.7803e-108		Eif3h	0.408514	1.39069e-169		Slc48a1	0.264731	3.8214e-25		Ccr5	0.669063	4.49439e-35						Gpx1	-0.906489	1.90735e-39						Iigp1	0.37609	7.64259e-08
Hexb	-0.43448	4.93473e-57						C3ar1	0.362015	1.69546e-107		Egr2	0.550116	1.83565e-169		Cxcl1	0.466031	6.08432e-25		Llph	-0.274463	4.68553e-35						Pycard	0.573698	2.00495e-39						Ctdsp2	0.329666	9.36489e-08
Ccnd1	0.253698	1.57327e-55						Adpgk	-0.351917	4.62914e-107		Pecam1	-0.551941	1.76051e-168		Dhx58	-0.319333	9.11917e-25		Gtf2h5	-0.257482	5.18187e-35						Pira2	-1.02204	2.12837e-39						Tmem106a	0.342809	9.42915e-08
Klf4	-0.329377	1.25769e-51						Plekhb2	-0.393067	4.72453e-107		Rbpj	0.362932	2.91294e-168		Scarb2	0.27498	9.96049e-25		Paip2	-0.301911	5.1919e-35						Chil3	0.679386	2.94527e-39						Man2a1	0.376203	1.08438e-07
Tgfbr1	-0.279195	1.99081e-51						Tbc1d2b	-0.371245	1.21396e-105		Rap1b	-0.418518	3.59682e-168		Atpif1	-0.315008	1.1852e-24		Ppp1cc	-0.297293	5.95615e-35						Snrpa1	0.347555	3.11653e-39						Cd47	0.29012	1.10058e-07
Gm26917	0.367182	5.14647e-50						Mtss1	0.282183	1.93471e-105		Clec4d	0.296336	4.08343e-168		Sdf2l1	-0.397857	1.47232e-24		Esd	-0.356179	6.86667e-35						Mpc1	0.494098	5.39553e-39						Fcgr3	-0.453268	1.63147e-07
Atp1b3	0.413389	2.72063e-46						Dhrs3	0.380928	2.91793e-105		Nt5c	0.375242	1.27562e-167		Cebpd	0.386379	1.65332e-24		Atp5j2	-0.422189	7.45566e-35						Fyb	-0.678899	6.2248e-39						Calu	0.318442	1.65036e-07
Tmem176a	-0.301512	2.61566e-43						Pecam1	-0.396286	2.28985e-104		Fmnl1	0.26714	5.44549e-166		Idh1	0.251262	1.67817e-24		Cib1	-0.280934	8.07509e-35						Zbtb4	-0.787876	7.77206e-39						Dhrs3	0.383897	1.7148e-07
Ecm1	-0.411481	2.02679e-42						Ccl4	0.826674	8.9923e-104		Slc45a3	-0.477364	5.45558e-165		Sqstm1	0.324454	1.88769e-24		Ndufv2	-0.269929	8.79735e-35						Rps11	0.446605	1.05547e-38						Ms4a6c	-0.444005	1.71991e-07
Fkbp5	-0.274648	1.73514e-39						Ccnd2	0.278151	2.49263e-103		2010111I01Rik	0.277211	6.48786e-165		Phf11b	-0.333702	1.92019e-24		Psma5	-0.303393	1.06181e-34						Lsp1	0.48309	1.10388e-38						Cds2	0.256334	2.03747e-07
Cxcl10	-0.522867	1.09105e-31						Leprot	-0.368965	6.20135e-103		Gns	-0.460884	1.8062e-164		Grk6	0.251974	1.96527e-24		Efhd2	-0.442523	1.19847e-34						Dnmt1	0.465261	1.75433e-38						Tle1	0.261814	2.36724e-07
Icam1	-0.294007	1.04367e-21						Me2	-0.348914	1.81003e-102		Ccl3	0.987683	7.01059e-164		Bcl2l11	0.26465	2.28719e-24		Dynll1	-0.452033	1.28528e-34						Nudt21	0.406226	1.77737e-38						Vezf1	0.270729	2.93115e-07
Ttc39c	-0.326954	4.1207e-21						Ssh2	-0.363212	2.42145e-102		Psmb9	-0.515353	1.13216e-163		Rnpep	-0.335373	2.462e-24		Coro1a	-0.636314	1.32184e-34						Pf4	0.850884	2.064e-38						Pitpnc1	0.345334	3.12126e-07
H2-Eb1	-0.417852	1.28474e-18						Rbm17	-0.345537	4.43542e-102		Actb	-0.353022	1.23357e-163		Ptpn6	-0.316144	3.33534e-24		Ndufs6	-0.303136	1.47912e-34						Cpd	0.410874	2.37575e-38						Tprgl	0.312902	3.14341e-07
Lyz2	-0.285709	1.1357e-15						Zmiz1	0.256353	5.54692e-102		Aprt	0.497264	7.2574e-162		Clec4f	-0.543141	3.63324e-24		Hmgn1	-0.322872	1.74998e-34						Mrpl18	0.438697	4.52559e-38						Gnb1	0.269555	3.2773e-07
Cd74	-0.258532	1.01617e-11						Ccl3	0.617206	9.09646e-102		Heg1	-0.469033	9.56314e-162		Ubl5	-0.273974	3.70407e-24		Tab2	-0.363559	2.03589e-34						Eif1ad	0.34241	4.67877e-38						Rras	0.330817	3.98059e-07
Il10	-0.311157	1.60011e-10						Ahnak	0.278892	1.09082e-101		Pmp22	-0.603865	1.78168e-161		Dst	0.256259	3.92714e-24		Hmgb1	-0.432913	2.1582e-34						Rpl18a	0.411294	4.80803e-38						Ms4a6d	-0.412347	4.86006e-07
Hbegf	-0.37383	6.08021e-09						Morf4l1	-0.270332	1.68295e-101		Ifi47	-0.589574	2.3789e-160		Tlr12	-0.357309	4.56028e-24		Pkib	-0.262827	2.60161e-34						Smc1a	0.453776	6.21253e-38						Apoe	-0.670952	6.94285e-07
								Mmp13	0.278533	1.86639e-101		Fam167a	-0.475777	3.33176e-160		Ywhaz	0.2589	5.06087e-24		Ubald2	-0.332247	2.68275e-34						H2-T23	-0.827846	6.27286e-38						Fam49b	-0.324208	7.09068e-07
								Hspe1	0.300848	9.58821e-101		9930111J21Rik2	-0.557519	8.79041e-160		Rpl28	-0.331888	5.73211e-24		Mrpl42	-0.353366	2.93985e-34						S100a4	0.34766	8.87092e-38						Fus	0.376374	7.13498e-07
								1110008F13Rik	-0.312728	2.17332e-100		Hmgb1	0.432707	1.25009e-159		Ccrl2	0.2955	5.86002e-24		Nedd8	-0.411403	3.6177e-34						Vars	0.283129	1.11356e-37						Tnfaip8l2	-0.370636	2.252e-06
								Ifi204	-0.344922	4.6128e-100		Cdc42	-0.327504	1.73495e-159		Il18bp	0.315764	7.26683e-24		Higd2a	-0.278907	3.66717e-34						Rasgrp2	-0.808444	1.17628e-37						Serpina3f	0.288469	2.5e-06
								Smagp	-0.353923	2.34377e-99		Psme2	-0.516201	2.48349e-159		Elob	-0.274898	1.11809e-23		Mdh2	-0.360094	3.78423e-34						Plbd1	-0.830208	1.59066e-37						Tsc22d1	0.262665	2.94774e-06
								Vcam1	-0.544473	8.73862e-99		Pid1	0.425087	1.14653e-158		Rassf4	-0.337013	1.37673e-23		Adipor1	-0.376111	4.09782e-34						Trpm2	-0.783331	1.61471e-37						Zbtb20	0.326935	3.04756e-06
								Ccdc50	-0.368333	1.68766e-98		Tmem51	-0.51784	1.59763e-158		Sdc3	-0.490544	1.39732e-23		C1qbp	-0.296946	4.72267e-34						Rps9	0.401226	1.96371e-37						Sp100	0.313441	3.34245e-06
								Hsp90b1	-0.338174	2.77608e-98		Ms4a6d	0.458346	1.66303e-158		AB124611	0.250061	1.57792e-23		Atp5d	-0.413109	5.57415e-34						Itga9	-0.828955	2.30052e-37						Trem2	-0.813511	3.56786e-06
								Sh3bgrl2	-0.267307	1.51549e-97		Laptm4a	-0.417141	2.09298e-156		Ap1s2	0.309539	1.88211e-23		Pf4	-0.907485	5.72892e-34						Rnf213	-0.871517	2.58794e-37						Cd14	-0.561533	3.66232e-06
								Ctnna1	-0.346994	2.35328e-97		Tomm20	0.393923	1.452e-155		Edf1	-0.289867	1.93011e-23		Litaf	-0.381857	7.55005e-34						Rpl30	0.391712	3.40357e-37						Smap2	0.363482	3.67724e-06
								Agtrap	-0.362227	3.81451e-97		Madd	-0.650314	5.75811e-155		Lair1	-0.331165	2.07148e-23		Sf3b6	-0.270537	7.76668e-34						Cd300a	-0.663161	3.43809e-37						Ly86	-0.318647	4e-06
								Zmynd15	0.277013	5.64443e-97		Jup	-0.513548	7.74194e-155		Rnasel	0.29461	2.07433e-23		Sfr1	-0.268947	8.05969e-34						Rpl5	0.40172	4.04123e-37						Cyb5a	0.349874	4.07699e-06
								Rhobtb1	-0.309431	1.11132e-96		H2-Aa	-1.05527	1.0609e-154		Gapdh	-0.359048	2.37081e-23		Pkig	-0.322764	8.24029e-34						Ctnnd1	-0.762065	4.11591e-37						Rplp0	-0.514235	4.16634e-06
								Tspan4	-0.344592	1.70738e-96		Pkp4	-0.536665	3.2842e-154		Cept1	-0.41318	4.17673e-23		Lyz2	0.437583	8.26109e-34						Rpl38	0.353961	4.64528e-37						Trim56	0.253459	4.33279e-06
								Lap3	0.336611	4.56036e-96		Frmd4b	-0.526239	3.39488e-154		Fuca1	0.278765	4.82076e-23		Akr1b3	-0.29575	8.49185e-34						C1qc	-0.380032	4.98859e-37						Cd52	-0.356128	6.90955e-06
								Arhgef12	-0.327678	4.93179e-96		Tbc1d1	-0.529715	8.35549e-154		Twf2	-0.291049	6.06576e-23		Ube2f	-0.257023	9.90564e-34						Fabp7	-1.31994	5.12106e-37						Imp3	0.309293	9.27673e-06
								Nck1	-0.364215	1.20397e-95		Dck	-0.518966	4.61317e-153		Fam120a	0.255615	6.24879e-23		Sh3bgrl	-0.433074	1.43941e-33						Rpl31	0.394356	7.48508e-37						Hgf	0.270271	9.31997e-06
								Slc25a33	-0.347797	2.16435e-95		Kcnj16	-0.460362	1.96107e-152		Cd274	0.301721	6.8396e-23		Ldlrap1	-0.287803	1.51833e-33						AW112010	-1.01149	7.54579e-37						Rabac1	0.255501	9.52986e-06
								Plbd1	-0.393692	3.59306e-95		Icos	-0.470201	6.22726e-151		Isg15	-0.508924	7.30417e-23		Mpc1	-0.307825	1.84998e-33						Rnaseh2c	0.438675	8.82472e-37						Rpl32	-0.420204	1.06272e-05
								Armc8	-0.340177	7.27044e-95		Ptpn6	-0.444942	1.27534e-150		Tuba1b	-0.39075	8.93374e-23		Gng2	-0.295354	2.01674e-33						Paics	0.385086	1.20698e-36						Pxk	0.259437	1.06612e-05
								Wwc2	-0.337413	1.53825e-94		Scarb1	-0.538418	4.15804e-150		Ifi211	-0.354969	9.95649e-23		Siva1	-0.289512	2.13758e-33						Igfbp4	0.370006	1.37101e-36						1110038F14Rik	0.297224	1.49219e-05
								Fpr2	-0.364008	1.54034e-94		B430306N03Rik	-0.560114	5.59115e-150		Nedd8	-0.259244	1.33292e-22		Tomm22	-0.286398	2.21831e-33						Rasgef1b	-0.831135	1.52603e-36						Nucb1	0.35223	1.5361e-05
								Atf3	0.616076	2.27774e-94		Klra2	-0.553962	5.91367e-150		Irgm2	-0.340326	1.85848e-22		Nhp2	-0.282317	2.42815e-33						Atp5g1	0.481347	1.86965e-36						Anxa2	0.292482	1.55094e-05
								Lamp2	-0.267211	2.51973e-94		Vasp	-0.473528	7.15273e-150		Oas2	-0.348965	1.86529e-22		Plek	-0.449714	2.45804e-33						Sirpa	-0.608591	1.93356e-36						Smagp	0.252821	1.57455e-05
								Rhob	-0.437313	7.59285e-94		mt-Nd2	-0.346189	8.32356e-150		Smdt1	-0.287727	1.91855e-22		Ctdnep1	-0.27032	2.85466e-33						Cotl1	0.437598	1.96637e-36						Ap2s1	0.251799	1.62519e-05
								Sh3bgrl3	0.259604	2.41704e-93		Eif3k	0.364743	2.5554e-149		Slamf9	-0.334781	2.2888e-22		Arpc3	-0.372441	3.11851e-33						U2af1	0.417114	2.3617e-36						Spats2	0.251044	1.95771e-05
								Man2a1	-0.34089	4.30563e-93		Unc93b1	-0.387984	2.89413e-148		Siglec1	-0.417343	2.60501e-22		Tnfaip8l2	-0.335318	3.39895e-33						Pcolce2	-0.910982	2.48101e-36						H3f3a	-0.253165	2.21716e-05
								Canx	-0.294678	1.62332e-92		Dyrk2	-0.560145	7.68725e-148		Ube2l6	-0.299565	2.88334e-22		D8Ertd738e	-0.389692	3.6162e-33						Bcl2a1b	0.659746	2.5228e-36						Foxp1	0.277821	2.58399e-05
								Vsir	0.302512	1.91622e-92		Wdfy3	-0.514691	1.63316e-147		Cops9	-0.294066	3.76831e-22		Card19	-0.292488	3.87718e-33						Nudc	0.46527	3.00352e-36						Lamp2	0.284356	2.98967e-05
								Psmb8	0.317916	4.38481e-92		Scarb2	-0.465679	1.85113e-146		Rsad2	-0.659934	4.24827e-22		Srp14	-0.334425	3.9048e-33						Slfn9	0.285138	3.47563e-36						Clec4a2	-0.388914	3.06876e-05
								Ypel3	0.305655	6.56675e-92		Entpd1	-0.512903	5.39632e-146		St13	-0.30999	4.32042e-22		Pgam1	-0.388071	4.19434e-33						Fam46a	-0.920864	3.51206e-36						Wwc2	0.255673	3.70548e-05
								Arf2	-0.338205	1.36705e-91		Adamdec1	-0.519059	1.35733e-145		Cnot6l	0.254705	5.15989e-22		Rpl27	-0.409374	4.22916e-33						Marcks	-0.64733	3.68585e-36						Rgs1	-0.47237	3.71083e-05
								Glg1	-0.348401	2.56733e-91		Batf3	-0.501659	1.77968e-145		Ptpn18	-0.257813	5.57675e-22		Lsm4	-0.291629	4.45098e-33						Ssna1	0.352766	4.01738e-36						Prkar1a	0.265274	4.07048e-05
								Il6	-0.700471	3.38236e-90		Myl12a	-0.424409	6.68479e-145		Fcgr2b	-0.848136	5.97872e-22		Cfh	0.695334	6.03765e-33						Rpl26	0.38505	4.83679e-36						Lima1	0.255561	4.58063e-05
								Pygl	-0.32543	3.77075e-90		Ccrl2	0.865264	2.32922e-144		Cxcl10	0.531203	7.00706e-22		Hspa8	-0.376802	6.63492e-33						Lilra5	-0.867669	5.08768e-36						Nr3c1	0.271521	5.19676e-05
								Msrb1	-0.328529	9.67771e-90		Sub1	0.377151	4.12303e-144		Gbp2	-0.463541	7.09961e-22		Pip4k2a	-0.298194	6.82367e-33						Trim25	-0.871255	5.91956e-36						Hes1	0.52825	5.68969e-05
								Tgfbi	0.405575	1.94527e-89		Clec4a2	0.45177	4.95224e-144		Gm20186	0.303441	8.83e-22		Snu13	-0.251873	8.89825e-33						AY036118	0.576326	6.76498e-36						Bst2	0.277165	6.92762e-05
								Crip1	-0.313011	3.71421e-89		Marcksl1	-0.710125	1.15239e-143		Coro1b	-0.293376	1.56505e-21		Rcbtb2	-0.343532	9.03645e-33						Snrpg	0.440201	8.18175e-36						Rps25	-0.294387	6.95851e-05
								Emilin2	-0.340004	3.95036e-89		Rsrp1	-0.540268	3.43552e-143		Ndufa3	-0.292062	1.74797e-21		Ube2q1	-0.290057	9.6392e-33						Cadm1	-0.8372	1.26365e-35						Hmg20a	0.26194	7.41092e-05
								Twf1	-0.323216	5.57828e-89		Gng5	-0.322557	5.67095e-143		Rhob	0.33425	2.10659e-21		Eif5a	-0.425095	9.99828e-33						Siglece	-0.938334	1.92384e-35						Map3k11	0.252325	8.76875e-05
								Slfn5	-0.419144	5.7933e-89		Gfra2	-0.471528	1.66041e-142		H2-T22	-0.315545	2.19892e-21		Tuba1b	-0.467809	1.13509e-32						Fpr1	-0.821798	2.0448e-35						Tuba1b	0.271746	9.62021e-05
								Ptpre	0.289881	9.52057e-89		H2-Ab1	-1.01707	2.00114e-142		Mid1ip1	0.322843	3.21981e-21		Hnrnpf	-0.434407	1.256e-32						Anapc5	0.446537	2.24866e-35						Tagln2	0.359286	0.000104714
								Sbf2	-0.338215	1.24377e-88		Atp5c1	0.375712	2.26856e-142		Cox6a1	-0.267901	3.66333e-21		Rnf7	-0.277551	1.28026e-32						Syngr1	0.25231	2.27584e-35						Sgk1	0.29543	0.000123223
								Myo10	-0.260569	1.46497e-88		S100a8	0.388645	4.54067e-142		Igfbp4	-0.344831	4.88035e-21		Psmb1	-0.348868	1.32333e-32						Socs3	0.780138	2.33452e-35						Mgat1	0.273432	0.000123274
								Tln1	-0.285305	4.72334e-88		Ddx58	-0.45561	5.97178e-142		Ifit1	-0.328753	5.21616e-21		Ak2	-0.264595	1.44095e-32						Fmnl1	0.286477	2.42287e-35						Mbd1	0.264298	0.000130093
								Axl	-0.301809	7.80179e-88		Serpina3g	-0.684812	8.42862e-142		Znfx1	-0.386205	7.51328e-21		Atp5a1	-0.400589	1.51844e-32						Psip1	0.263006	2.68819e-35						Asah1	-0.270467	0.000130121
								Plekho1	0.255692	7.94142e-88		Serp1	0.419637	9.99475e-142		Mkln1	0.25853	8.40303e-21		Pycard	-0.363801	1.61504e-32						Ahnak	0.442219	3.44996e-35						Reep3	0.300668	0.000141845
								Tmem176b	0.384823	1.0228e-87		Cox8a	0.319576	1.05883e-141		Egr3	0.305943	1.52894e-20		Drap1	-0.39078	1.61967e-32						Cenpx	0.443915	3.90168e-35						Ctnnb1	0.268092	0.000142853
								Gm2a	0.340153	4.38354e-87		Acvrl1	-0.463001	2.25782e-141		Hspa5	-0.369831	1.68626e-20		Rhog	-0.356635	1.68657e-32						Tuba1c	0.505126	5.64104e-35						Tpst2	0.271926	0.000146876
								Ypel5	-0.336359	1.20669e-86		Coro1c	0.359273	4.98099e-141		6430548M08Rik	0.250146	2.12435e-20		Son	0.587633	1.88085e-32						Maf	-0.690201	6.4095e-35						Ifitm3	0.307379	0.000174146
								Ctsf	-0.312461	1.92269e-86		Gpi1	0.368014	3.26524e-140		Ywhae	-0.261086	2.30827e-20		Tbc1d20	-0.256203	2.09443e-32						Thbs1	0.563883	6.99019e-35						Zmiz1	0.374475	0.000200644
								Mpc1	0.253656	7.97424e-86		Ppib	0.360245	5.48079e-140		Khk	0.26023	2.58465e-20		Fcgr4	0.533454	2.31668e-32						Atpif1	0.429594	7.38141e-35						H2-Q7	0.29061	0.000207679
								Rac2	-0.284263	7.9794e-86		Tlr12	-0.461761	1.95608e-138		Snx6	-0.328612	2.68818e-20		Eif3l	-0.254238	2.32581e-32						Sat1	-0.576929	7.44088e-35						Sh3bgrl3	-0.340298	0.000221589
								Fcgr3	0.267801	6.7503e-85		Prdx1	-0.409047	3.97225e-138		Sgk1	0.447414	3.44455e-20		Srp72	-0.257909	2.54217e-32						Trem2	0.575313	7.45457e-35						Ctsl	0.337975	0.000240149
								Camk1	0.28742	9.86256e-84		Fam49a	-0.482397	5.06675e-138		Coq10b	0.257023	4.39694e-20		Rab11b	-0.278389	3.60182e-32						Rpa1	0.268064	7.99418e-35						Slf2	0.258306	0.000279793
								Pirb	-0.322369	1.82937e-83		Tmem165	0.357527	2.8829e-137		Lgals1	-0.797505	4.5725e-20		Zfp91	-0.264171	3.74905e-32						Naca	0.409915	8.3557e-35						Helz	0.271427	0.000382385
								Cd83	0.437886	3.27738e-83		Clec4a3	-0.503463	1.14211e-135		Aes	-0.28294	5.02774e-20		Gsr	-0.472987	4.07829e-32						Blvrb	-0.678171	1.50309e-34						H3f3b	-0.352914	0.000415352
								Slc43a2	-0.318011	9.19881e-83		Ccr5	-0.558798	1.23852e-135		Ehd4	-0.31608	5.39784e-20		Cd83	-0.616023	5.57326e-32						Ctsc	-0.532411	1.88008e-34						Cd68	-0.281645	0.000460238
								Klf7	-0.355631	6.09106e-82		Cd53	-0.380336	2.44121e-135		Gm26532	0.328403	5.42117e-20		Rab20	-0.281655	6.55791e-32						Eif1ax	0.354708	2.31034e-34						S100a1	0.323218	0.000464701
								Cpd	0.278438	7.06412e-82		Nfam1	-0.504573	7.243e-135		Pid1	-0.330401	5.78416e-20		Timm13	-0.288547	6.94543e-32						Pilra	-0.726717	3.02856e-34						Plek	-0.338947	0.000468033
								Ubald2	-0.305704	8.16262e-82		Ifi213	-0.425826	1.63116e-134		P4ha1	-0.334006	6.2199e-20		Cggbp1	-0.273683	7.6247e-32						Plxnb2	-0.672731	3.10628e-34						H2-Q4	0.301222	0.000582068
								Plekhm1	-0.34212	7.56359e-81		Dysf	-0.373346	2.30659e-134		Adrb2	0.258295	6.38497e-20		Aif1	-0.421445	1.4401e-31						Ifi204	-0.694961	3.4371e-34						Pf4	-0.846616	0.000592604
								Lcp2	-0.307679	8.94069e-81		Smpdl3a	-0.484339	3.35306e-134		Dbi	-0.294429	7.33971e-20		Tapbp	0.511964	1.49594e-31						Tcn2	-0.659231	4.58367e-34						Tgoln1	0.256279	0.000623932
								Sash1	-0.282614	9.67742e-81		Ndufb11	0.35561	5.94171e-134		Ifi209	-0.331957	9.15495e-20		Ptp4a2	-0.45413	1.54102e-31						Timm50	0.285486	4.67236e-34						Clec4n	-0.403246	0.000679447
								Mmp12	0.56598	1.90125e-80		Cpd	0.299432	2.87276e-133		Pebp1	-0.283773	1.08033e-19		Pdcd6ip	-0.333131	1.61364e-31						Dpy30	0.31414	5.12977e-34						Eno1	-0.328843	0.000703455
								Cxcl9	1.37298	4.62984e-80		Filip1l	-0.510149	3.7318e-133		Ddx58	-0.322809	1.31539e-19		Ptgs1	0.467114	1.62059e-31						Myo9a	-0.817684	5.40401e-34						Rpl39	-0.279406	0.00071919
								Plpp3	-0.33484	5.34181e-80		Dhrs1	-0.526027	5.29912e-133		Txnip	0.327302	1.44625e-19		Eif3i	-0.297462	1.90643e-31						Tnfsf9	0.390098	5.76625e-34						Tpd52	-0.286822	0.000811346
								Glul	-0.318962	1.72398e-79		Ptgis	-0.463797	5.84697e-133		Cox7b	-0.291462	1.52907e-19		Sf3b5	-0.265407	2.19037e-31						Uchl5	0.336597	6.42516e-34						Lyz2	-0.469826	0.000881618
								Ppib	0.270326	5.33863e-79		Klrk1	-0.370204	1.08899e-132		Cd5l	-0.419613	1.65161e-19		Iqgap1	0.476249	2.30657e-31						Arhgap11a	0.314459	7.99186e-34						Lrp1	-0.294655	0.00110444
								Itgb1	-0.278242	7.49941e-79		Scimp	-0.486998	1.87279e-132		Ndufa2	-0.25087	1.79742e-19		Psme1	-0.425028	2.55445e-31						Eif3i	0.43453	9.10022e-34						Rgl1	0.261431	0.00123474
								Ogfrl1	-0.302502	9.70805e-79		Cd55	-0.548703	2.26318e-132		Csf1r	-0.30835	1.95968e-19		Ube2i	-0.307764	2.723e-31						Fxyd5	0.500019	9.11452e-34						Efhd2	-0.280851	0.00128532
								Id1	-0.474816	1.15888e-78		Smim4	0.316221	4.12872e-132		Cx3cr1	-0.8558	1.97142e-19		Twf2	-0.261203	4.22303e-31						Rpa3	0.258329	9.99402e-34						Rps9	-0.280047	0.00137605
								Sat1	-0.281616	1.24963e-78		Mkrn1	0.410046	5.01515e-132		Cd93	-0.436532	2.40418e-19		Serbp1	-0.379616	5.36695e-31						Kcna2	-0.883753	1.18776e-33						Sbno2	0.322948	0.00163847
								Rsad2	-0.4591	1.46901e-78		Arhgdib	0.339218	1.73663e-131		Gbp4	-0.352558	2.56775e-19		Ndufs5	-0.271215	5.91438e-31						Tapbp	-0.619325	1.44877e-33						Lgals3	-0.392677	0.00175777
								Oasl1	-0.358138	2.74707e-78		Capzb	-0.321765	1.78622e-131		Brd2	0.310536	2.71111e-19		Tifa	-0.255314	6.09072e-31						Cd93	0.276614	1.51264e-33						Zfp36	-0.400146	0.00302122
								Cd1d1	-0.316178	1.18821e-77		Rnh1	0.410596	1.87792e-131		AU020206	-0.356086	2.79993e-19		Pmf1	-0.296009	7.58287e-31						Pgam1	0.517198	1.75436e-33						Gusb	-0.307128	0.00349068
								Anapc15	-0.30591	2.15491e-77		Chd3	-0.463926	2.20531e-131		Csk	-0.285758	2.89284e-19		Crip1	-0.57438	7.70407e-31						Raly	0.38931	1.77985e-33						AY036118	-0.49458	0.00350555
								Xlr	-0.293579	3.24141e-77		Sptssa	0.36863	4.52324e-131		Klf4	0.474312	3.30318e-19		Ube2d2a	-0.30675	1.06281e-30						Tgm2	-0.851921	2.09171e-33						Hipk2	0.258721	0.00353359
								Slc12a2	-0.253799	4.95859e-77		Eif3m	0.360869	5.42178e-131		Nr1h3	-0.554887	3.67333e-19		Siglece	0.677915	1.27035e-30						Btf3	0.387032	3.22321e-33						Rpl10a	-0.359279	0.00414746
								Cd81	-0.279404	1.2946e-76		Eif3e	0.364256	1.21171e-130		Madd	-0.434082	5.78646e-19		Map1lc3b	-0.332362	1.41891e-30						Fau	0.320098	3.47481e-33						Coro1a	-0.575815	0.00422661
								Phlda1	0.258472	2.04852e-76		Ddit4	0.330041	1.60724e-130		Atp5k	-0.271476	9.52785e-19		Slc29a1	0.563822	1.71273e-30						Pirb	-0.655883	3.86986e-33						Bnip2	0.259153	0.00437496
								Pde8a	-0.271737	2.9912e-76		Itm2c	-0.412384	2.23012e-130		Apobec1	-0.312907	1.04399e-18		Hmgb2	-0.358337	1.71943e-30						Themis2	-0.682068	4.47381e-33						Csf2rb	-0.357688	0.00439631
								Rmnd5a	-0.301117	3.54783e-76		Scp2	-0.420079	3.37608e-130		Tbca	-0.252868	1.24141e-18		Pea15a	-0.279151	1.8061e-30						Ube2e3	0.353408	5.18813e-33						Gda	-0.49334	0.00535732
								Kctd12	-0.318707	3.62419e-76		Rac2	-0.415607	3.60639e-130		Fabp5	-0.882142	1.48691e-18		Dync1li1	-0.251241	2.0308e-30						Rpl7a	0.397279	5.55791e-33						Luzp1	0.256142	0.00539906
								Rnf141	-0.309379	7.24731e-76		Irgm2	-0.43837	8.23055e-130		Rcan1	0.301029	1.52263e-18		Twf1	-0.289551	2.27951e-30						Slc15a3	-0.63753	5.92997e-33						Gpat4	0.285432	0.00602438
								Rnf31	-0.320635	1.16479e-75		Lyn	-0.382725	1.64631e-129		Pla2g16	-0.331014	1.55991e-18		Cd86	0.651105	2.29254e-30						Selenop	-0.684527	6.87372e-33						Rsad2	0.372308	0.00633587
								Rnf103	-0.295324	2.14822e-75		Eef2	0.294478	2.69591e-128		Prdx2	-0.263571	1.80658e-18		Gnb1	-0.360047	3.74468e-30						Abcg1	-0.657523	8.1573e-33						Tgfbi	-0.504784	0.00654869
								Mcl1	-0.253085	5.08875e-75		Xaf1	-0.408796	4.64986e-128		Mef2c	-0.316576	2.1293e-18		Pltp	0.566488	4.04064e-30						Cd53	-0.492037	8.72679e-33						Rnf149	-0.290794	0.00665017
								Gmfb	-0.300871	5.183e-75		H2afz	0.413292	5.13268e-128		Sf3b1	0.253187	2.3614e-18		Swi5	-0.261335	5.38205e-30						Frmd4b	-0.646767	1.01632e-32						Msrb1	-0.281304	0.00670781
								Mapre2	-0.293109	8.13383e-75		Colgalt1	-0.463798	1.24547e-127		Uqcc2	-0.283284	2.70809e-18		Rnf130	-0.368025	5.63608e-30						Cdk4	0.410539	1.23257e-32						Ctsc	-0.251936	0.00719413
								Glud1	-0.256488	2.14089e-74		Baiap2	0.256341	1.3783e-127		Map3k8	0.25021	2.87428e-18		Ndufb9	-0.351363	6.27934e-30						Ifi27l2a	-0.959248	1.73653e-32						Ccr1	-0.502022	0.00749993
								Vopp1	-0.279339	3.62657e-74		Slc25a4	0.376797	1.48279e-127		Thbd	0.298933	3.80251e-18		Anapc11	-0.289784	8.12131e-30						Nfil3	0.268441	2.03101e-32						Rpl11	-0.342359	0.0093666
								Soat1	-0.288695	5.38727e-74		Hint1	0.335714	3.12385e-127		Myo1f	-0.290392	4.04928e-18		Taldo1	-0.384326	1.02571e-29						Clec4a3	-0.654485	2.1577e-32
								Sh3bgrl	-0.271948	7.79235e-74		Abcg1	-0.482485	3.77798e-127		Crip2	0.272913	4.28893e-18		Ndufa8	-0.293603	1.11732e-29						Lrp1	-0.586572	2.61514e-32
								Adam10	-0.293041	2.81758e-73		Rcan1	-0.543735	4.37541e-127		Cd180	-0.310539	5.00186e-18		Capza2	-0.344611	1.30832e-29						Cox8a	0.347287	3.28808e-32
								Tmx1	-0.298588	4.93715e-73		Arid5a	0.275039	4.91918e-127		Oxct1	-0.307202	5.67036e-18		Acly	-0.401045	1.4741e-29						Lgmn	-0.471472	4.28315e-32
								Slc12a7	-0.286017	7.85756e-73		Serinc3	0.374003	5.73703e-127		Paqr9	-0.556308	5.90801e-18		Cycs	-0.272735	1.49095e-29						Bmyc	0.285082	4.49691e-32
								Ap2a2	-0.269481	1.66548e-72		Lmna	0.255344	8.4847e-127		Irf9	-0.268972	5.99145e-18		Fundc2	-0.25698	1.84048e-29						Epb41l3	-0.65809	4.61872e-32
								Ywhaz	-0.273593	1.92331e-72		Nod1	-0.409825	1.72278e-126		Hck	-0.301796	6.89251e-18		Cox14	-0.310452	2.03351e-29						Smc6	0.410826	5.04105e-32
								Tmem141	-0.334208	2.54373e-72		Adpgk	-0.435699	2.56993e-126		Rpn1	-0.303913	7.03329e-18		Elob	-0.355525	2.12885e-29						Banf1	0.389528	5.16665e-32
								Cd207	-0.259299	5.98696e-72		Snhg6	0.275551	4.81479e-126		Nop10	-0.305495	8.21603e-18		Rnh1	-0.270854	3.06258e-29						Spic	-0.825323	7.41492e-32
								Nkiras2	-0.276809	2.27126e-71		Fpr2	-0.532201	4.90862e-126		Igtp	-0.252169	9.13766e-18		Nlrp3	-0.317461	3.17227e-29						Ncoa4	-0.746401	7.96444e-32
								AB124611	-0.268244	4.5828e-71		Tor3a	-0.465566	7.20175e-126		Hspa1a	0.272265	1.05039e-17		Ywhab	-0.349844	3.76428e-29						Cept1	-0.68771	8.96867e-32
								Mt1	0.308205	1.38407e-70		Ifi211	-0.452301	1.30053e-125		Fhod1	-0.34084	1.34034e-17		Reep3	-0.279417	4.09772e-29						Gda	0.562498	1.01545e-31
								Fam234a	-0.283186	1.47923e-70		Gm17056	0.315173	2.48592e-125		Clec2d	-0.368054	1.40905e-17		Jpt1	-0.339361	4.3606e-29						Nubp1	0.331726	1.02341e-31
								Hip1	-0.291819	2.55904e-70		Slc25a33	-0.43885	3.51907e-125		Rbx1	-0.253881	1.5736e-17		Txnrd1	-0.382559	4.36115e-29						Cd163	-1.54958	1.34649e-31
								Klf9	-0.327879	2.96417e-70		Plekhm1	-0.470468	1.41327e-124		Klf3	0.261964	2.16704e-17		Lamtor2	-0.3248	4.73035e-29						Pilrb1	-0.738145	1.37685e-31
								Scn1b	-0.273722	1.81532e-69		Ifi206	-0.381557	1.66821e-124		Ciita	-0.300557	2.44448e-17		Snrpb	-0.315741	5.05398e-29						Rpl27	0.426091	1.56103e-31
								Hpcal1	-0.304596	2.24455e-69		Usp25	-0.478131	2.07781e-124		Clic1	-0.260839	4.05983e-17		Ndufb5	-0.348232	5.11481e-29						Rps21	0.30714	1.864e-31
								Fmnl2	-0.29876	9.32752e-69		Gyg	0.295944	2.08285e-124		Ifi213	-0.278233	4.06739e-17		Spg21	-0.251809	5.61824e-29						Snrpd2	0.420166	1.95271e-31
								Oas3	-0.34146	2.32535e-68		Rock2	-0.476404	2.52567e-124		Hprt	-0.26321	5.87192e-17		Limd2	-0.308053	6.33997e-29						Irs2	0.264664	2.596e-31
								Il18	-0.357028	2.33617e-68		Anxa2	0.421559	8.49326e-124		Gm4951	-0.351764	6.991e-17		Gm42418	-0.654815	6.96964e-29						Cltb	0.291625	3.37216e-31
								Rtn3	-0.265747	5.9676e-68		Rnf31	-0.435749	1.32781e-123		Gbp7	-0.326801	7.38733e-17		Tnfaip8	-0.282203	7.6838e-29						Dynlt1f	0.295109	3.686e-31
								Egr2	0.333339	7.07384e-68		Chp2	-0.413664	2.06581e-123		Gadd45b	0.315005	8.71572e-17		Ndufb10	-0.285298	8.44608e-29						Ctsd	-0.57192	3.97318e-31
								Tlr2	0.361262	2.89065e-67		Tbc1d2b	-0.465407	2.7971e-123		Klrk1	-0.259219	8.76308e-17		St13	-0.286029	8.52727e-29						Fkbp3	0.342817	4.25406e-31
								Slc44a2	-0.277578	3.0117e-67		Gm4951	-0.489391	5.18664e-123		Kcna2	-0.528174	1.27075e-16		Prkar2a	-0.252677	9.43763e-29						Pcna	0.505037	4.88814e-31
								Runx1	0.260233	3.29362e-67		Slc11a1	-0.438127	1.36174e-122		Nrp1	-0.310317	1.75094e-16		Fam120a	-0.292165	1.04996e-28						Lsm4	0.402979	5.2158e-31
								Abcg1	-0.288388	5.67082e-67		Arrdc4	0.256719	2.29878e-122		Parp9	-0.302837	1.81037e-16		Coro1c	-0.251766	1.80129e-28						Stat1	-0.856122	5.92352e-31
								Flna	-0.279688	5.75386e-67		Cdk2ap2	-0.438088	2.90685e-122		Hcls1	-0.271484	1.90732e-16		Cnbp	-0.274833	1.84054e-28						Adcy4	-0.708506	6.83356e-31
								Mdh1	-0.279606	1.03276e-66		Fam43a	-0.512762	7.43692e-122		Rnf31	-0.305957	2.61358e-16		Ctsl	0.470748	2.31338e-28						Trim30a	-0.745117	6.83386e-31
								Ifi27l2a	-0.396307	1.67249e-66		Nr4a2	0.479476	4.71629e-121		Cebpzos	-0.269315	2.74187e-16		Socs3	-0.726887	2.64301e-28						Fam129a	-0.721361	7.94488e-31
								Fhod1	-0.321277	1.84983e-66		Ubb	0.340615	5.16562e-121		Ifi35	-0.254006	2.96148e-16		Calr	0.44907	4.02659e-28						Hexa	-0.47504	9.60262e-31
								Stom	-0.280054	9.65013e-66		Ptprm	-0.389038	1.15022e-120		Rhoc	-0.275741	4.05496e-16		Gnb2	-0.334432	4.2507e-28						Prmt1	0.33211	1.09427e-30
								Bin1	0.267293	1.41385e-65		Nadk	-0.450349	9.71789e-120		Gsn	-0.292297	4.38197e-16		Txn1	-0.452836	4.28288e-28						Lsm6	0.35452	1.13215e-30
								Mif	0.398527	2.01908e-64		Zfand5	0.430544	3.25691e-119		Ifi44	-0.286085	4.86879e-16		Cwc15	-0.257986	4.4921e-28						Lst1	-0.715127	1.7989e-30
								Map3k8	-0.314469	7.44667e-64		Rhoa	-0.311263	3.38006e-119		Ndufc1	-0.274735	5.83472e-16		Cox5a	-0.445281	4.63682e-28						Rpl22l1	0.456519	2.94996e-30
								Stk10	-0.319773	8.31872e-64		Id1	-0.701871	4.41841e-119		Hsd17b11	0.251788	9.03429e-16		Scand1	-0.360578	4.72424e-28						Atp5g2	0.339613	4.34318e-30
								Gapdh	0.315084	4.59987e-63		Cd2ap	-0.480335	4.59421e-119		Cdh5	-0.508105	1.01729e-15		Rab32	-0.423552	4.78218e-28						Tmbim6	-0.451168	5.00498e-30
								Malt1	0.299023	6.68648e-63		Parp9	-0.422366	1.27736e-118		Shisa5	-0.255398	1.01889e-15		Plekho1	-0.316453	4.79894e-28						Tspan15	-0.73191	5.03769e-30
								Man2b1	-0.254391	1.02418e-62		Slfn2	0.389437	4.287e-118		Dynlrb1	-0.261293	1.14277e-15		Atp2b1	0.521224	5.1401e-28						Tmem26	-0.663587	5.26769e-30
								Slc11a1	-0.276213	1.73664e-62		Cdkn1a	0.51518	4.32781e-118		Cxcl16	-0.333455	1.29202e-15		Sin3b	-0.250282	5.72025e-28						Treml4	-0.747315	5.4924e-30
								Drap1	-0.252502	1.23983e-61		Ppt2	-0.457104	7.27348e-118		Tmem141	-0.318323	1.60698e-15		Vps29	-0.252184	5.8033e-28						Dse	-0.656424	5.79832e-30
								Tfrc	-0.268934	1.27506e-61		Pdlim4	-0.423892	2.18822e-117		Zfp710	-0.29606	1.6596e-15		Slc25a3	-0.351117	5.93077e-28						Abca1	-0.629832	5.93649e-30
								Cebpb	-0.340965	1.52659e-61		Fhod1	-0.460499	2.20246e-117		Pepd	-0.264966	1.86755e-15		Ndufa1	-0.302782	6.82272e-28						Bcl2a1d	0.369019	6.37272e-30
								Snx2	-0.258244	3.22e-61		Tnfsf9	0.366404	3.723e-117		Itga6	-0.285742	2.08433e-15		Smpdl3a	0.455668	7.44845e-28						Aprt	0.532072	6.99239e-30
								Madd	-0.401881	5.57425e-61		Irgm1	-0.427562	7.01369e-117		Tmem256	-0.264009	2.43146e-15		Slc25a4	-0.269051	8.43214e-28						Ssr2	0.353044	8.27022e-30
								Tmem65	-0.301124	7.19021e-61		Ear2	-0.408697	1.18056e-116		Slc9a9	-0.314259	2.49425e-15		Rab2a	-0.26519	8.55505e-28						Rps15	0.283666	8.98256e-30
								Xdh	-0.264105	8.5871e-61		Zfp710	-0.441349	2.03498e-116		Tob2	0.272854	2.80156e-15		Cirbp	-0.29709	8.80345e-28						Psmb1	0.375056	9.64883e-30
								Arrdc3	-0.407262	1.33107e-60		Eif5b	-0.400706	6.11034e-116		Trim30d	-0.28564	3.05368e-15		Selenoh	-0.272845	9.45451e-28						Abracl	0.415728	1.02567e-29
								Prkcd	0.257475	1.38502e-60		Malat1	-0.498313	8.50574e-116		Vav2	-0.292055	3.20211e-15		Rbm17	-0.255429	1.15846e-27						Nfam1	-0.627344	1.04593e-29
								Klf10	-0.296495	1.81779e-60		Serf2	-0.273368	1.23206e-115		Evl	-0.316513	4.75823e-15		Gns	0.409235	1.27796e-27						Grk2	-0.60399	1.23532e-29
								P2ry13	-0.280605	3.50002e-60		Armc8	-0.430524	3.11655e-115		Hpgd	-0.425389	6.44159e-15		Park7	-0.278396	1.33155e-27						Nol7	0.362237	1.26959e-29
								Rab10	-0.262947	3.54851e-60		Cpq	-0.458103	3.16646e-115		Rap1gds1	-0.262982	7.03691e-15		Krtcap2	-0.311878	1.41571e-27						Gbp2b	-0.881729	1.33906e-29
								Cmas	-0.273941	4.00792e-60		Ypel3	0.375278	4.0409e-115		Hsp90b1	-0.304129	9.20221e-15		Mlf2	-0.265122	1.52475e-27						Snrpb	0.381332	1.52631e-29
								Fcgr4	-0.262268	4.43081e-60		Sox4	0.285744	4.63149e-115		Il1b	0.452957	9.44737e-15		Ogfrl1	-0.266604	1.93336e-27						Scarb2	-0.561559	1.59426e-29
								Ntpcr	0.319999	7.17657e-60		Trim30d	-0.405317	5.1167e-115		Gnpda1	-0.278911	1.0388e-14		Atp13a2	0.540677	1.96207e-27						Dbi	0.42697	1.63349e-29
								Prkar2a	-0.274259	9.01765e-60		Msrb1	0.379716	5.29996e-115		Sp110	-0.250142	1.11125e-14		Gnas	-0.354191	2.7394e-27						Tcp1	0.376814	2.89136e-29
								Clec4a1	-0.266712	3.8898e-59		Alg5	0.286744	1.16554e-114		Ehd1	0.264311	1.14337e-14		Gmfg	-0.34731	2.76958e-27						Stab2	-0.602609	2.95605e-29
								Myo7a	-0.26261	3.89046e-59		Hmox1	-0.838384	1.41838e-114		Nfkbid	0.348075	2.06189e-14		Pla2g16	-0.252392	3.39877e-27						Plekhb2	-0.617585	3.21822e-29
								Gm4951	-0.298016	4.33314e-59		Vsir	0.355994	2.05425e-114		Aoah	-0.276941	2.55813e-14		Dck	-0.259371	4.16952e-27						Pacsin2	0.302366	3.25883e-29
								Trim30a	-0.321591	5.32866e-59		Hs6st1	-0.45931	2.84416e-114		Magt1	-0.278125	3.08209e-14		Rap1b	-0.362401	4.5566e-27						Commd1	0.331508	3.71309e-29
								Rnf213	-0.331787	1.63178e-58		Vav2	-0.414673	3.48539e-114		S100a10	-0.393683	3.17997e-14		Mkrn1	-0.256373	4.58016e-27						Atp5c1	0.389551	3.82831e-29
								Psmc1	-0.257047	2.65639e-58		Dmwd	-0.376616	3.84903e-114		Dmac1	-0.265267	3.57909e-14		Bax	-0.291623	4.59798e-27						Pla2g15	-0.597938	4.63823e-29
								Arl6ip1	-0.254603	5.33726e-58		Epsti1	-0.422785	4.01876e-114		Ezr	0.264788	3.72341e-14		Eif4g2	-0.363237	6.77739e-27						Ptgs1	-0.601014	5.15536e-29
								Csf2rb	-0.291041	7.52133e-58		Ifi205	-0.362392	6.05708e-114		Canx	-0.25872	4.3522e-14		Cat	-0.265476	1.02706e-26						Malat1	-0.66392	6.30955e-29
								Ppt1	0.262296	7.94297e-58		Pla2g16	-0.413449	1.69377e-113		Adar	-0.254714	5.99888e-14		Slc9a3r1	-0.257585	1.22617e-26						Eif4a1	0.35844	8.71921e-29
								Hdac9	-0.266096	1.47825e-57		Atp5g2	0.291641	3.66703e-113		Pmepa1	-0.46334	6.2323e-14		Grb2	-0.348463	1.29562e-26						Rps27l	0.383467	1.20862e-28
								Fn1	0.305797	1.63276e-57		Ddx17	-0.43777	4.92434e-113		Basp1	-0.326332	1.23271e-13		Hmgn2	-0.300741	1.45942e-26						Rab32	-0.642972	1.3417e-28
								Ece1	-0.272269	2.23329e-57		Pea15a	-0.427467	5.55482e-113		Hsp90aa1	-0.302172	1.25607e-13		Helz2	0.620626	1.57258e-26						Rps14	0.31337	1.39619e-28
								Id2	-0.345861	3.11182e-57		Zmynd8	-0.429406	8.81637e-113		Fam111a	-0.288971	1.41293e-13		Cited2	-0.4396	1.79302e-26						Cirbp	0.433892	1.67265e-28
								Adrb2	-0.291138	3.11782e-57		Mrpl23	0.322404	2.11206e-112		Hdac9	-0.257267	1.62549e-13		Cndp2	-0.333761	2.28822e-26						Ms4a6b	0.519679	1.78442e-28
								Fam120a	-0.272615	3.56022e-57		Psme1	-0.363038	2.3185e-112		Slfn8	-0.26685	2.58063e-13		Vim	-0.566667	3.12795e-26						Rtp4	-0.720187	2.05614e-28
								Nek9	-0.262823	4.96614e-57		Zbp1	-0.426746	2.56522e-112		Emb	-0.381085	2.89335e-13		Lap3	-0.254531	3.65929e-26						Vdac3	0.35608	2.31346e-28
								Acsl5	-0.26748	5.60329e-57		5031439G07Rik	-0.419403	4.87334e-112		Eif2ak2	-0.28231	3.5087e-13		Slc48a1	-0.288404	3.98456e-26						Hnrnpll	0.312313	2.731e-28
								Lrp5	-0.251586	7.45246e-57		Eci2	0.262508	8.51401e-112		Sec14l1	-0.266277	5.21965e-13		Lgmn	0.30026	8.45612e-26						Itsn1	-0.6692	3.03398e-28
								Hk3	-0.295728	8.09854e-57		AU020206	0.326555	2.72707e-111		Fam129a	-0.347633	7.79371e-13		Gyg	-0.265348	8.60043e-26						Lsm8	0.277174	3.21882e-28
								Ndfip1	-0.255868	1.73587e-56		Gbp2	-0.519449	3.17183e-111		Itsn1	-0.332176	1.76814e-12		Nfe2l2	-0.333207	1.00332e-25						Rgs10	0.401483	3.22885e-28
								Hist1h2bc	-0.317773	3.56355e-56		Psmb1	0.335215	1.75357e-110		Id2	0.316558	3.75783e-12		P4hb	-0.299953	1.03595e-25						Wdfy3	-0.604988	4.00229e-28
								Zcchc11	-0.265992	5.12224e-56		Pla2g4a	-0.427244	2.69039e-110		Dab2	-0.332224	4.24427e-12		Fam174a	-0.252388	1.08711e-25						Pgp	0.301944	4.97267e-28
								Aspa	-0.252071	5.29441e-56		Kctd12	-0.432154	2.83618e-110		Gm5150	-0.293128	4.41508e-12		Gpi1	-0.352287	1.23814e-25						Fundc2	0.321343	5.22325e-28
								Znfx1	-0.305161	5.83744e-56		Arap2	-0.384691	3.0376e-110		Olfml3	-0.279797	5.15962e-12		Ypel3	-0.282697	1.80383e-25						Ckap5	0.270908	5.25086e-28
								Pgam1	0.326829	6.0692e-56		Furin	0.42856	4.13272e-110		Ppt1	-0.260799	6.17017e-12		Il18	-0.3164	2.14539e-25						Atp5e	0.33178	5.37867e-28
								Mat2a	-0.301044	1.61716e-55		Sowahc	-0.607346	7.2086e-110		Osm	-0.45707	7.2887e-12		Ehd4	-0.293511	2.22267e-25						Hat1	0.353029	6.23346e-28
								Iqgap2	-0.264091	1.77171e-55		Abi3	-0.423946	7.35457e-110		Fn1	-0.811586	9.7621e-12		Cela1	-0.298495	2.59043e-25						Rpl7	0.287476	6.36071e-28
								Wdfy2	-0.278233	1.93992e-55		Ppp1r21	0.319741	7.59348e-110		Lbh	-0.315257	1.1885e-11		Psma6	-0.318592	3.97546e-25						Cdkn1a	0.518798	7.92366e-28
								Fkbp5	-0.372217	2.84805e-55		Psmd8	0.360188	2.84804e-109		Ran	-0.300689	1.5216e-11		Ube2l3	-0.296684	4.30852e-25						Fcgrt	-0.595848	9.30507e-28
								Slc39a1	-0.273163	3.14085e-55		Uba52	0.31005	3.28538e-109		Ptms	-0.32613	1.63136e-11		Eef1g	-0.333084	4.37432e-25						Rack1	0.290895	9.50019e-28
								Rock2	-0.289159	3.35554e-55		2410015M20Rik	0.317639	5.59041e-109		Cd83	0.333521	1.84677e-11		Snx6	-0.256056	4.64452e-25						Znfx1	-0.636072	1.03069e-27
								Fndc3a	-0.27179	3.03127e-54		Acox3	0.282338	5.91242e-109		P2ry6	-0.276742	1.96525e-11		Glg1	0.571675	4.68032e-25						Lcp2	-0.576502	1.14142e-27
								Tpp2	-0.265526	8.24533e-54		Atp1a1	-0.385291	1.08343e-108		Snrpe	-0.250335	2.25439e-11		Sumo3	-0.290881	5.52979e-25						Evl	-0.598041	1.15244e-27
								Slc48a1	-0.301624	8.87081e-54		Psme2b	-0.399628	2.25357e-108		Acvrl1	-0.259772	2.25478e-11		Gpsm3	-0.276215	5.94699e-25						Usp12	-0.609259	1.17092e-27
								Vps37b	-0.251126	1.13822e-53		Zbtb20	-0.537616	2.48219e-108		Timp2	-0.28172	2.39505e-11		Pirb	0.536966	6.64466e-25						Mt1	0.663071	1.17857e-27
								Ogdh	-0.256768	3.49962e-53		Gm12840	-0.778132	7.43344e-108		Themis2	-0.291332	2.46485e-11		Cap1	-0.272487	8.09557e-25						Kif23	0.321852	1.28445e-27
								Vapb	-0.252431	1.11504e-52		Gm5150	-0.430281	8.86931e-108		Fam43a	0.309589	3.66653e-11		Itm2b	0.265419	8.6155e-25						Crip2	-0.659237	1.2915e-27
								Lgals3bp	-0.276914	5.39712e-52		Hbegf	-0.694907	8.87246e-108		Marcksl1	0.31726	4.29475e-11		Cept1	0.598143	1.2175e-24						Lbr	0.309798	1.31074e-27
								Zmynd11	-0.253321	7.42911e-52		Tmem106a	-0.413044	1.73637e-107		Tmem106a	-0.260277	4.32047e-11		Macf1	0.614696	1.32013e-24						Slc11a1	-0.560961	1.32474e-27
								Ttc39c	-0.41873	2.82337e-51		Atp5l	0.274702	1.8682e-107		Epb41l2	-0.271721	5.40458e-11		Pomp	-0.331959	1.41637e-24						Slc25a4	0.395084	1.36087e-27
								Sowahc	-0.388198	4.47786e-51		Cd207	-0.572202	4.93386e-107		Acp2	-0.291939	6.38476e-11		mt-Nd1	-0.261031	1.58861e-24						Hp	0.28508	1.3617e-27
								Themis2	-0.28278	1.16986e-50		Aimp1	0.320189	5.18488e-107		Stmn1	-0.391685	8.03523e-11		Ntpcr	-0.26971	1.65319e-24						Lamp2	-0.432467	1.51999e-27
								Cpq	-0.280887	3.88251e-50		Ube2l6	-0.36869	9.65978e-107		Psme2b	-0.25446	9.39063e-11		Cpq	0.614755	2.18484e-24						Kctd12	-0.624354	1.60892e-27
								Zfp281	-0.251159	6.67408e-50		Arap1	-0.403485	1.19143e-106		Il10	0.412658	2.09096e-10		Ccl9	-0.862229	2.31092e-24						Laptm4a	-0.449991	1.98895e-27
								Anxa2	0.275406	1.75206e-49		Rims3	-0.334639	2.79384e-106		Capg	-0.34395	2.21916e-10		Fos	-0.594614	2.86859e-24						Sirpb1c	0.281851	2.09929e-27
								Ccl9	0.252044	6.95784e-49		Tap1	-0.442236	5.80346e-106		Rps20	-0.268106	2.57515e-10		Ywhah	-0.368096	3.40796e-24						Ccl9	0.464203	2.48244e-27
								Sumo3	-0.253337	2.64476e-48		Abcc3	-0.475941	5.83457e-106		Fcrls	-0.419911	3.5346e-10		Zfp703	-0.288674	4.32131e-24						Slc16a9	-0.55435	2.91258e-27
								Cst3	0.315373	3.37679e-48		Tagap	0.282686	5.98755e-106		Nadk	-0.266839	4.63727e-10		Hebp1	-0.267307	4.33279e-24						Bank1	-0.636528	2.94885e-27
								Trim41	-0.250774	3.66733e-48		Hexb	0.371101	8.37087e-106		Fam105a	-0.256426	7.51078e-10		Fcgr2b	-0.848899	7.69081e-24						Ethe1	0.271217	2.97882e-27
								Pla2g4a	-0.266829	5.54057e-48		Pml	-0.366788	9.08904e-106		Chka	0.371178	8.91623e-10		Pira2	0.616678	1.03526e-23						Plaur	0.286466	3.77428e-27
								Plekhm2	-0.265145	1.12555e-47		Fam26f	-0.469291	1.31062e-105		Samhd1	-0.270394	1.63212e-09		Mcl1	-0.336233	1.17189e-23						Atp5b	0.382283	4.25155e-27
								Herpud1	0.313913	4.69372e-47		Hes1	-0.470047	1.97589e-105		Tspo	-0.30128	2.01763e-09		Slfn2	-0.36563	1.2358e-23						Rps28	0.326216	4.28952e-27
								Oas2	-0.267725	1.60323e-46		Ccl2	1.0403	2.27372e-105		Scimp	-0.275884	2.58852e-09		Sod1	-0.311431	1.71612e-23						Bst2	-0.589918	5.05431e-27
								AY036118	0.402453	2.58948e-46		Smagp	-0.429722	2.31679e-105		Cd207	-0.62629	2.80528e-09		Eid1	-0.276694	1.74866e-23						Olfml3	0.283981	5.13487e-27
								Il13ra1	-0.250557	8.78887e-46		Maf	-0.42854	4.77464e-105		F13a1	-0.535096	3.58975e-09		Cd53	0.414696	1.86311e-23						Grb2	-0.487544	5.35299e-27
								Slamf9	0.28349	1.94326e-45		Tagln2	0.365601	1.05428e-104		Ccr1	-0.4208	4.83378e-09		Anxa3	-0.321579	1.95682e-23						Ptp4a2	-0.499989	5.55303e-27
								Tmcc1	-0.258232	3.85454e-44		Ccdc12	-0.371299	1.42783e-104		Actn1	-0.372885	5.52147e-09		Sirpa	0.40666	2.08269e-23						Uba2	0.349753	7.07586e-27
								Scd2	-0.275374	5.39683e-44		Glg1	-0.428225	3.04163e-104		Siglece	-0.38778	2.84864e-08		H2-Eb1	0.361108	3.27283e-23						Mrpl23	0.366658	7.94909e-27
								Rtp4	-0.266475	1.11828e-43		Leprot	-0.417518	4.29814e-104		Dnase1l3	-0.341303	3.87447e-08		H2afj	-0.327332	3.51145e-23						Ephx1	-0.584446	7.9665e-27
								Plk2	0.27141	5.13527e-43		Pgls	0.320321	5.44975e-104		Tmem176b	-0.306044	7.46191e-08		Sod2	-0.251564	3.51156e-23						Cox6c	0.34073	8.34108e-27
								Slc16a10	-0.257852	1.03434e-42		Soat1	-0.398534	7.60808e-104		Tgfbr1	-0.320957	1.14342e-07		Slc3a2	0.496233	3.76573e-23						Cuedc2	0.361854	8.58933e-27
								Fam49a	-0.255167	1.62056e-42		Acsl5	-0.396803	2.76605e-103		Jaml	-0.331657	4.99131e-07		Il1rn	-0.353174	3.9101e-23						Slc7a8	-0.605916	8.90496e-27
								Sgk1	-0.255305	4.11294e-42		Dhx58	-0.367874	6.3144e-103		Ddx60	-0.294439	1.00919e-06		Aldoa	-0.346249	5.51722e-23						Psmb6	0.391189	9.1077e-27
								Lbh	-0.267964	5.72349e-42		Nck1	-0.423426	7.55703e-103		C3ar1	-0.255912	1.8138e-06		Mertk	0.492461	5.84785e-23						Unc93b1	-0.410115	1.01345e-26
								Vim	0.389987	1.906e-41		Nol7	0.284102	7.81963e-103		Cited2	0.265443	6.11809e-06		Wdr26	-0.275513	6.71397e-23						Siglec1	-0.615935	1.44234e-26
								Gstp3	-0.274155	2.5422e-41		Slc8b1	-0.453647	8.87351e-103		Fam26f	-0.28319	9.0832e-06		AY036118	-0.389524	8.17315e-23						Entpd1	-0.57964	1.4538e-26
								Ltc4s	-0.255247	1.25781e-40		Ccdc148	-0.342938	1.874e-102		Cadm1	-0.287309	1.03655e-05		Cdkn1a	-0.574265	8.30935e-23						Npm3	0.262477	1.53869e-26
								B4galt6	-0.252341	1.48156e-37		Rnf169	0.257847	1.897e-102		Ccr2	-0.545124	1.16206e-05		Prr13	-0.256285	1.0488e-22						Sh3pxd2b	0.270709	1.78568e-26
								Lfng	-0.250908	1.48379e-36		Klf9	0.339198	2.07125e-102		Gm26802	-0.327221	2.2115e-05		Eef1d	-0.29457	1.1662e-22						Jpt1	0.430126	1.86114e-26
								Nrip1	-0.309628	3.58297e-35		Nop10	-0.387699	4.72577e-102		Ptgis	-0.266698	2.23833e-05		Cd300a	0.513678	1.20843e-22						Zbtb20	-0.720191	2.09307e-26
								Tob2	-0.277498	5.64013e-35		Trafd1	-0.403424	5.40568e-102		Tubb5	-0.302768	2.59614e-05		Rnase4	-0.463571	2.44566e-22						Slc8b1	-0.598635	2.30543e-26
								Hes1	-0.254465	6.06567e-35		Rhog	-0.367269	8.53648e-102		Cxcl9	-0.621451	3.47084e-05		Zbtb20	0.728067	2.97129e-22						Ppib	0.374201	2.70026e-26
								Pmaip1	-0.362782	3.31927e-33		Mob1a	-0.392577	1.07501e-101		Mif	-0.257673	9.47228e-05		Ccl6	-0.596762	3.54576e-22						Slc7a11	0.353398	2.70628e-26
								Il10	-0.370435	2.55115e-30		Mat2a	-0.460887	1.33961e-101		Adgre4	-0.311867	0.000179023		Tcirg1	0.55416	3.79647e-22						Fkbp1a	0.362013	3.01658e-26
								Ppp1r15a	-0.35784	1.4465e-28		Msn	-0.35615	2.68984e-101		BC005537	-0.27573	0.000370003		Csde1	-0.288626	4.13496e-22						Glul	-0.626392	3.64284e-26
								Dusp1	-0.349531	1.57842e-28		Fcgr1	-0.410723	2.79851e-101		Cyp4f18	-0.397659	0.0012248		Sumo2	-0.286867	4.20773e-22						Mrpl13	0.31777	3.90152e-26
								Plin2	0.323065	3.12022e-27		Tcn2	-0.406654	2.80337e-101		Spp1	-0.784618	0.00170426		Lsp1	-0.385383	4.80544e-22						Rsrp1	-0.606747	4.16099e-26
								Gas6	0.268348	1.20225e-26		Rab10	-0.388117	3.4556e-101		Tlr2	-0.276099	0.00306623		Ostf1	-0.284922	8.10367e-22						Slc29a1	-0.736651	5.73467e-26
								Gdf15	0.318495	3.79036e-25		Bcl2a1d	0.261911	4.46262e-101		Ccl8	-0.523232	0.00373769		Gdi2	-0.294266	9.13781e-22						Mrpl51	0.346742	6.14646e-26
								Klf4	-0.259565	5.20689e-17		H2-Q7	-0.448542	2.25061e-100		Pitpnc1	-0.264315	0.00374577		Bcl2a1a	-0.283495	1.08912e-21						2410015M20Rik	0.373179	7.37006e-26
								Chil3	-0.593389	3.71057e-16		Dock10	-0.391841	5.39473e-100		Cd63	-0.900154	0.0063292		Itga9	0.597193	2.11872e-21						Cd300e	-0.622831	7.94191e-26
								Ccl7	0.371989	7.64172e-16		Gbp4	-0.435442	8.89186e-100						Hfe	0.487359	2.3316e-21						Adrb1	-0.733416	8.43413e-26
								Gm26917	-0.309322	2.44558e-15		Rpl13a	0.30465	1.17871e-99						Fkbp5	-0.311324	2.47119e-21						Pld3	-0.542826	1.07704e-25
								Fam26f	0.263473	2.40883e-14		Irf1	-0.492539	2.63755e-99						Lgals1	-0.795308	3.39542e-21						Ssr4	0.377039	1.11586e-25
								Gbp2	0.333116	1.55744e-12		Stk10	-0.419439	3.06111e-99						Psme2	-0.335837	4.35565e-21						Tmem86a	-0.558776	1.12747e-25
								C3	0.388815	2.97287e-12		Engase	-0.431713	3.34405e-99						Glul	-0.363184	5.85457e-21						Rtcb	0.407749	1.48072e-25
								Ecm1	-0.291673	1.46246e-11		Trf	0.391984	3.72647e-99						Cd63	-1.12682	6.39766e-21						AB124611	-0.539901	1.49793e-25
												Oas1a	-0.345566	3.95525e-99						Fam129a	0.589827	7.04694e-21						Ccnd2	0.289146	1.50752e-25
												Ifit1	-0.389464	6.12754e-99						Myl12b	-0.318973	7.46582e-21						Stab1	0.515965	1.6106e-25
												Ybx1	0.268768	7.4002e-99						Nampt	-0.301883	9.573e-21						Cxcl13	-1.49301	1.88668e-25
												Cox7a2l	0.303832	1.14496e-98						Psmb3	-0.251687	9.80339e-21						Idh2	0.334594	2.61727e-25
												Gapdh	0.371932	3.86638e-98						Bcl2a1d	-0.309429	1.17259e-20						Hpcal1	-0.54212	2.66436e-25
												Adssl1	0.255875	8.36513e-98						Calm2	-0.281194	2.15274e-20						Sumo2	0.397997	2.85704e-25
												Taf1d	0.258435	2.10927e-97						Arf5	-0.28155	3.32945e-20						Atp5j2	0.368763	3.04502e-25
												Hmox2	-0.373511	2.54556e-97						Csrnp1	-0.313506	4.14742e-20						Ppp1cc	0.314053	3.83446e-25
												Btbd11	-0.326952	4.85347e-97						Usp25	-0.250856	4.48412e-20						Smagp	-0.557169	3.96048e-25
												Ehbp1l1	-0.386053	9.11751e-97						Scp2	-0.315409	7.40165e-20						Ube2i	0.357874	4.0826e-25
												Cd302	-0.383454	1.2866e-96						Nfkbia	-0.555767	8.57033e-20						Idh1	-0.552847	4.31908e-25
												Ifi209	-0.400053	6.35184e-96						Ier3	-0.729456	1.03899e-19						Ckb	-0.68489	4.91841e-25
												Dnmt3a	-0.406528	6.84985e-96						Morf4l1	-0.282184	1.12533e-19						Rhob	-0.73095	4.99382e-25
												Srp9	0.276033	8.41283e-96						Madd	0.736375	1.23446e-19						Pmp22	-0.651744	5.55796e-25
												Ppp1r14b	0.287702	1.26775e-95						Cd9	-0.44302	1.25078e-19						Rsad2	-0.913082	5.96637e-25
												Atp6ap1	-0.351291	1.45007e-95						Ctsd	0.260725	1.52636e-19						Tomm20	0.385121	9.37625e-25
												Tmsb10	0.45639	1.584e-95						Fcgrt	0.463114	1.74123e-19						Ptms	0.463101	9.93122e-25
												Cotl1	0.29684	2.31213e-95						Tmem86a	0.486081	1.86248e-19						Vim	0.729822	1.02663e-24
												Rnpep	-0.369339	2.68853e-95						Clec12a	0.480457	2.08024e-19						Rbpj	0.308701	1.03854e-24
												Ndufa6	0.300132	3.70675e-95						Cx3cr1	-0.821666	3.36734e-19						Ifit3	-0.689839	1.15692e-24
												Snrpf	0.302813	4.1715e-94						Pkm	-0.29929	3.59625e-19						E2f1	0.305714	1.26436e-24
												Tpp1	-0.351323	6.66639e-94						Slc40a1	0.444541	6.91551e-19						Tmem109	0.307647	1.638e-24
												Gusb	0.310809	9.97083e-94						Fabp5	-0.84625	8.30364e-19						Pilrb2	-0.64283	1.68675e-24
												Cisd2	-0.377027	1.6105e-93						Ccnd1	-0.298694	1.11104e-18						Elof1	0.333813	1.97976e-24
												Eif2ak2	-0.389728	2.7087e-93						Rrbp1	0.386579	1.5958e-18						Pkm	0.423138	2.01275e-24
												Cuedc2	0.2819	2.97663e-93						Cd93	-0.454829	1.73253e-18						AU020206	0.354762	2.24721e-24
												Fndc3a	-0.39639	3.19019e-93						Gngt2	-0.359044	2.56233e-18						Atp6ap1	-0.465393	2.35037e-24
												Cttn	-0.278861	3.37015e-93						Ccr1	-0.534208	3.25781e-18						Hs6st1	-0.544795	2.44901e-24
												Usp18	-0.30429	2.23128e-92						Itgb2	0.51607	3.71243e-18						Calm3	0.378718	2.46259e-24
												Cox5b	0.326933	2.58485e-92						Ccl2	-0.728387	4.60592e-18						Sdc4	0.341698	2.58523e-24
												P2ry13	-0.400307	2.90093e-92						Asah1	0.370535	6.05108e-18						Mrpl33	0.378577	3.79697e-24
												Vim	0.691272	3.55615e-92						Lrrc25	0.476147	6.38267e-18						C1qbp	0.33729	4.94841e-24
												Tmed9	0.281022	4.51296e-92						Zfp36	-0.406284	7.97352e-18						Ssrp1	0.331214	5.29262e-24
												Ly9	-0.368909	7.02954e-92						Dusp1	-0.56903	8.22363e-18						Atp6v1b2	-0.514122	5.35061e-24
												Plpp3	-0.375011	9.50984e-92						Glud1	-0.273251	9.33313e-18						Tpp1	-0.47757	5.52252e-24
												Lgals3	0.473724	9.75474e-92						Frmd4b	0.537081	1.16552e-17						Scd1	-0.710203	5.64846e-24
												Atp6v1b2	-0.377515	1.087e-91						Hsp90b1	0.373113	1.48699e-17						Sh3glb1	-0.367658	5.65441e-24
												Xlr	-0.348375	1.31676e-91						Tcn2	0.481813	2.31135e-17						Tnfaip2	-0.748649	6.00126e-24
												Tmx1	-0.37605	2.36551e-91						Cdc42	-0.250136	3.49324e-17						Rap1b	-0.409081	8.52796e-24
												Pten	-0.362641	4.14096e-91						Ncl	-0.280234	5.00512e-17						Calm2	0.452472	9.68663e-24
												Vamp5	-0.352897	7.451e-91						Dab2	-0.261443	6.15814e-17						Oas3	-0.613842	1.01256e-23
												Hist1h2bc	-0.449415	8.16686e-91						Mafb	-0.311861	7.294e-17						Ptprc	-0.481783	1.13948e-23
												Pgap2	-0.366439	8.5762e-91						Cxcl2	-0.752611	1.01415e-16						Ninj1	-0.597437	1.38183e-23
												Pold4	0.314184	9.15489e-91						Atp1a1	0.428766	1.09744e-16						Abcc3	-0.594202	1.49818e-23
												Runx1	0.328554	1.00865e-90						Eno1	-0.253014	1.96575e-16						Ftl1	-0.343188	1.6603e-23
												Snrpe	0.286885	1.78172e-90						Ccl3	-0.680173	2.16916e-16						Ndufb8	0.350324	1.74494e-23
												Magt1	-0.373649	2.64577e-90						AC149090.1	0.567196	2.46927e-16						Hk3	-0.57886	2.75326e-23
												Plekhm2	-0.435926	5.13563e-90						Crlf2	0.604649	2.80351e-16						Ms4a6c	0.407286	2.79318e-23
												Frmd4a	-0.40509	5.41222e-90						Cxcl16	-0.304222	7.36383e-16						Ddx60	-0.575474	2.95139e-23
												Ywhab	-0.312418	5.44584e-90						Wdr1	-0.273308	7.52673e-16						B430306N03Rik	-0.59291	3.67871e-23
												Dapk1	-0.428076	7.74501e-90						Sdc3	0.341652	8.35857e-16						Oasl1	-0.581227	4.30843e-23
												Rnf13	-0.370383	9.91886e-90						Sdc4	-0.431319	8.40545e-16						Gusb	0.361472	4.41048e-23
												Atp8a1	-0.40407	1.33885e-89						Nfkbid	-0.255064	1.15685e-15						Park7	0.327455	4.63909e-23
												Ptgs2	0.527746	2.0003e-89						Tnfaip3	-0.333784	1.15693e-15						Srsf2	0.332148	5.3021e-23
												Abcg3	-0.396938	2.91077e-89						Mef2c	-0.303483	1.28401e-15						St3gal4	-0.583613	6.70895e-23
												Nampt	-0.394588	3.6911e-89						Cd48	0.489059	1.70314e-15						Fam96a	0.399583	7.12761e-23
												Dynll1	-0.367371	4.48932e-89						S100a11	-0.268367	2.12803e-15						Anxa2	0.358458	7.2524e-23
												H2-Eb1	-0.874377	7.35296e-89						Emb	-0.404866	2.50843e-15						Rras	-0.572758	7.93887e-23
												Cd1d1	-0.385711	1.96422e-88						Ogt	0.620419	2.62119e-15						Scarb1	-0.579774	8.67925e-23
												Ogdh	-0.368596	2.77446e-88						Gadd45b	-0.32629	4.12265e-15						Sgpl1	-0.481656	9.14756e-23
												Tnfaip2	-0.447598	5.37152e-88						Cxcr4	-0.257634	8.00652e-15						Rif1	0.255967	1.20649e-22
												Spi1	-0.294199	7.93047e-88						Itga6	-0.286995	1.29081e-14						Sppl2a	-0.498436	1.28833e-22
												Ctnna1	-0.382323	8.63733e-88						Alb	0.654799	1.57587e-14						Clec4a2	0.410183	2.60677e-22
												C3ar1	0.299064	1.20389e-87						Atp6ap1	0.406127	1.69176e-14						Arap1	-0.49093	2.73622e-22
												Fgr	-0.38585	1.21026e-87						Ier2	-0.478473	2.14561e-14						Mif	0.487169	2.92607e-22
												Il2rg	-0.39131	1.35588e-87						Tgfbi	-0.375574	3.65097e-14						Slc45a3	-0.456714	2.94606e-22
												Il18	-0.439286	1.5104e-87						Ldha	-0.259844	4.47976e-14						Magoh	0.267369	2.97546e-22
												Anapc16	0.26153	9.58155e-87						Itgb1	0.461933	4.81217e-14						Gtf2a2	0.27868	4.46038e-22
												Atraid	0.288863	1.6439e-86						Itm2c	0.342983	4.86902e-14						Tceal9	0.298506	5.5114e-22
												Dbnl	-0.370802	1.71765e-86						Rnf213	0.500194	5.07134e-14						Phb2	0.33132	6.31276e-22
												Junb	0.446733	2.49451e-86						Gbp2b	0.588107	6.17485e-14						Bola2	0.366173	8.20037e-22
												Slc44a2	-0.349358	6.2624e-85						Alox5ap	-0.309778	6.58061e-14						Polr2e	0.273198	1.07703e-21
												Arpp19	0.273222	2.29381e-84						Tnf	-0.332837	7.48884e-14						Cd300c2	-0.411664	1.11524e-21
												Sbno2	0.408541	3.32247e-84						Zeb2	0.443397	7.55797e-14						Dyrk2	-0.575491	1.20487e-21
												Mrpl30	0.270138	7.26463e-84						Ttc39c	-0.332508	8.92548e-14						Parp14	-0.617897	1.4023e-21
												Pmf1	-0.381081	7.62353e-84						Thbs1	-0.771233	9.67869e-14						mt-Co1	-0.26832	1.45104e-21
												Pik3r1	-0.417293	9.57036e-84						Pmaip1	-0.256843	1.03782e-13						Npc2	-0.275817	1.47427e-21
												Dnase1l3	-0.457799	9.73773e-84						Nr4a1	-0.326086	1.55504e-13						Grina	-0.454948	1.60128e-21
												Hsd17b4	-0.357174	9.9452e-84						Il6	-0.457801	1.59288e-13						Vcam1	-0.878591	1.75056e-21
												Ppp1r9b	-0.355644	1.8438e-83						Ssh2	0.452967	1.747e-13						Nop56	0.265287	1.76991e-21
												Fcgrt	-0.372853	1.92735e-83						Slc6a6	0.46595	2.05316e-13						Got2	0.264616	2.52038e-21
												Cmpk2	-0.290404	2.15881e-83						Lamp2	0.308316	3.33467e-13						Atp6v1f	-0.353894	2.87119e-21
												Wdfy2	-0.379487	2.5591e-83						Atf3	-0.370952	3.80826e-13						Cd302	-0.479941	3.11531e-21
												Arl5a	-0.359663	4.76498e-83						Ly6a	0.789555	4.84511e-13						Sub1	0.371639	4.19292e-21
												Cd74	-0.726583	6.92903e-83						Ccr2	-0.588387	8.57758e-13						Arhgdib	0.339266	4.47316e-21
												Slc1a3	-0.282021	8.24427e-83						Scarb1	0.552751	9.08164e-13						Atp5h	0.297006	4.64778e-21
												Eif4a2	-0.354315	2.09758e-82						Pdia3	0.400796	9.44222e-13						Ndufb10	0.337776	5.03296e-21
												Serpina3f	-0.335993	2.19445e-82						Serinc1	0.503527	9.55825e-13						Atp5f1	0.325179	5.25598e-21
												Stx3	-0.433357	3.9773e-82						Ifi27l2a	-0.437245	9.67724e-13						Fam49a	-0.498651	6.69399e-21
												Thrb	-0.260596	7.41505e-82						Pmepa1	-0.453089	1.00089e-12						Psmb3	0.363293	7.48534e-21
												Clic1	0.263584	7.7474e-82						Osm	-0.474828	1.31999e-12						Ncaph2	0.285236	7.65984e-21
												Lair1	-0.339468	1.32518e-81						Ccl12	-0.483383	2.06617e-12						C2	-0.75238	8.80589e-21
												Slc7a7	-0.354231	1.73532e-81						Dmpk	0.392672	2.73954e-12						Txnip	-0.618603	9.13513e-21
												Lamtor1	0.272762	3.16028e-81						Ninj1	-0.300542	2.936e-12						Mndal	-0.562409	9.67321e-21
												Ano6	-0.382973	5.28639e-81						Srgn	-0.382148	4.61495e-12						Sec11c	0.33733	1.06661e-20
												Cd300lf	0.316268	6.33887e-81						Stmn1	-0.391824	4.82989e-12						Taf1d	0.267942	1.31952e-20
												Atp1b3	-0.973217	6.84453e-81						Tap1	0.543596	5.07691e-12						Rad21	0.378938	1.56378e-20
												Klf13	0.322266	1.46291e-80						Adgre4	0.467972	5.19357e-12						Oas2	-0.476797	1.69119e-20
												Pgam1	0.327982	2.07594e-80						Lcp1	0.384663	5.48301e-12						Hnrnpf	0.306692	1.7511e-20
												Gatm	-0.421221	2.69233e-80						Pdia6	0.469124	5.83935e-12						Ndufv1	0.270969	2.01514e-20
												Pon2	0.300897	3.89424e-80						Ddit4	-0.280503	5.97793e-12						9930111J21Rik2	-0.528136	2.36522e-20
												Slc12a2	-0.291838	1.42153e-79						Aldh2	0.321831	9.96462e-12						Rsl1d1	0.275071	2.99708e-20
												Sh3bgrl2	-0.267445	1.57884e-79						Marcksl1	-0.335484	1.42393e-11						Tsn	0.29581	3.29328e-20
												Cat	-0.383799	1.68671e-79						Ccrl2	-0.424221	1.54858e-11						Ppm1g	0.25095	3.40017e-20
												Lamtor4	0.281946	1.70078e-79						S100a6	-0.454802	1.67528e-11						Lrrc59	0.269368	3.4765e-20
												Hmgcl	0.251522	1.84035e-79						Ccl4	-0.751437	2.03028e-11						Ppp1r9b	-0.461352	3.94892e-20
												Ksr2	-0.250187	1.97859e-79						Cd207	0.641049	2.94202e-11						Nt5c	0.27102	4.00278e-20
												Nr3c1	-0.359921	1.99136e-79						Gm31243	0.457717	4.31128e-11						Tmem51	-0.500165	4.24449e-20
												Kcnj10	-0.363218	2.31546e-79						C2	0.728861	4.9333e-11						Chp2	-0.430174	4.49717e-20
												Sgpl1	-0.341947	2.81469e-79						Dusp2	-0.416018	6.91265e-11						Hfe	-0.474098	4.97067e-20
												Slc12a7	-0.327268	2.97205e-79						S100a10	-0.329832	8.5322e-11						Itgam	0.41715	4.99775e-20
												Ifit3b	-0.263394	3.90348e-79						Cyp4f18	-0.313447	9.24852e-11						Cct3	0.291018	6.25819e-20
												Rufy3	-0.364738	9.97345e-79						Ckb	-0.283727	1.52994e-10						Gpx4	0.338343	6.8497e-20
												Rnf19b	-0.356309	1.34516e-78						Lipa	0.354118	1.96482e-10						Ano6	-0.492588	7.04104e-20
												Sla	0.3043	1.41087e-78						Plbd1	0.409299	2.63206e-10						Ptgs2	0.419759	7.74171e-20
												Gsk3b	-0.346184	1.68126e-78						Tap2	0.639637	3.88419e-10						Gbp8	-0.526138	8.76268e-20
												Rap1gds1	-0.344642	1.75092e-78						Arg1	-0.751111	9.04208e-10						Marcksl1	-0.794979	9.29842e-20
												Stx4a	-0.343175	2.05023e-78						Ms4a6c	-0.267356	9.67374e-10						Ctsa	-0.336437	1.43901e-19
												Adar	-0.325616	2.49737e-78						Tmem176b	0.391993	1.00475e-09						Acp1	0.276962	1.44384e-19
												Itpripl2	-0.372394	4.0104e-78						Plac8	-0.520507	1.43978e-09						Jup	-0.482404	1.62772e-19
												Sec61b	0.283677	4.30384e-78						Hbegf	-0.266117	1.5361e-09						Mrpl30	0.306419	1.8555e-19
												Esd	0.288292	4.98846e-78						Spp1	-0.819689	4.43552e-09						Sod1	-0.54557	1.92184e-19
												Basp1	-0.415309	5.17727e-78						Fcrls	-0.424529	4.96195e-09						Trafd1	-0.46705	1.95464e-19
												Rbm17	-0.35086	6.1963e-78						Ahnak	-0.257951	5.00397e-09						Bcl2a1a	0.340009	2.20975e-19
												Pdia3	-0.313856	8.37335e-78						Creg1	0.278639	9.63896e-09						Cox7c	0.286738	2.25054e-19
												Plekho2	-0.360455	1.56264e-77						Jaml	-0.350605	1.41609e-08						Fam43a	-0.540357	2.29566e-19
												Mdh1	-0.342344	2.22559e-77						Trf	0.277874	2.07465e-08						Cd38	-0.504008	2.31989e-19
												Stk17b	-0.402959	2.40029e-77						Emilin2	0.516024	2.83434e-08						Rcan1	-0.615871	2.49797e-19
												Herc6	-0.326609	2.50799e-77						Tmem37	0.560259	3.60921e-08						Clec4a1	-0.573846	2.56811e-19
												Fam111a	-0.377062	2.62676e-77						Cd47	0.295866	4.18728e-08						Oasl2	-0.56741	2.62809e-19
												6430548M08Rik	-0.378692	2.69426e-77						Slc8b1	0.513742	4.60365e-08						Supt16	0.275198	3.15359e-19
												Acly	-0.416043	3.05509e-77						Actn1	0.370062	5.41229e-08						Asah1	-0.344052	3.72676e-19
												2510009E07Rik	-0.387596	5.76288e-77						H2-DMa	0.310417	7.59718e-08						Cd81	-0.461294	4.26003e-19
												Pde8a	-0.308533	1.36495e-76						F13a1	-0.536233	7.89654e-08						Madd	-0.62434	4.83509e-19
												Cd68	-0.28255	1.50023e-76						Junb	-0.37131	9.31083e-08						Ccdc50	-0.50722	5.17562e-19
												Pou2f2	-0.60074	1.8949e-76						Ccl7	-0.555049	1.00451e-07						Rpl10	0.292537	5.53602e-19
												Scn1b	-0.338779	2.26e-76						Fn1	-0.768472	1.25628e-07						Vav2	-0.44596	5.68612e-19
												Mpzl1	-0.260843	2.80776e-76						Cd44	0.331583	1.33051e-07						Esd	0.307951	5.90459e-19
												Ncl	0.314382	3.19232e-76						Itgb7	0.503744	1.38637e-07						Uqcr10	0.30551	5.95408e-19
												Ifih1	-0.323093	4.58428e-76						Cadm1	0.376768	2.1428e-07						Ndufa12	0.308208	7.33835e-19
												Il15	-0.308705	6.17363e-76						Gpnmb	-0.474684	2.72585e-07						Lyn	-0.374175	8.16943e-19
												2900097C17Rik	-0.364053	7.70996e-76						Apoa2	0.332071	3.19316e-07						Ppp1ca	0.284765	8.46582e-19
												Vamp8	-0.255463	2.09603e-75						Csf2ra	0.387431	3.96514e-07						Fam167a	-0.431782	9.0811e-19
												Tubb5	0.268797	2.47689e-75						Sec62	0.483308	5.87572e-07						Stat2	-0.528805	1.0379e-18
												Cox6c	0.25437	3.44883e-75						Lnpep	0.439793	7.86621e-07						Uba52	0.306473	1.09463e-18
												Mtpn	-0.316054	4.87509e-75						Abca1	0.330627	1.06263e-06						Gtf2h5	0.289772	1.09509e-18
												Myo10	-0.271806	1.0306e-74						Adam17	0.392604	1.07141e-06						Tmed10	-0.442681	1.12996e-18
												Pygb	-0.320175	1.87613e-74						Slfn5	0.335713	2.23045e-06						Dennd4a	0.297032	1.30575e-18
												Ctsf	-0.334966	1.97237e-74						Cd55	0.551333	6.41874e-06						Eef1g	0.317177	1.53891e-18
												Atp6v1f	-0.26031	2.08137e-74						Sema6d	0.347368	1.02995e-05						Tbc1d2b	-0.478024	2.09962e-18
												Fyn	-0.314713	3.51481e-74						Clec4a3	0.364551	1.2832e-05						Atp5o.1	0.31368	2.20816e-18
												Clec2d	-0.42639	3.56415e-74						Ptgs2	-0.34793	1.96358e-05						Mrpl12	0.271099	2.34814e-18
												Cct2	0.272029	4.99523e-74						B430306N03Rik	0.41455	2.35195e-05						Cetn3	0.251347	2.55947e-18
												Ttc39c	0.381727	5.08088e-74						Ifitm2	0.250579	4.67442e-05						Suz12	0.257028	2.73339e-18
												B4galt6	-0.389015	5.55729e-74						Cd14	0.265058	6.02342e-05						Iigp1	-0.615373	3.97863e-18
												Lyz2	0.297594	7.86345e-74						Chil3	-0.796611	7.13627e-05						Kcnj16	-0.419863	4.87808e-18
												Socs2	0.266896	1.23564e-73						Ctsf	0.490084	7.27234e-05						Gfra2	-0.439992	5.05663e-18
												Il4ra	0.271886	3.1105e-73						Ppt2	0.432504	7.53318e-05						Smdt1	0.309268	5.46944e-18
												Cd36	-0.401561	3.76692e-73						Dock10	0.341406	8.21103e-05						Rbbp4	0.298171	6.08761e-18
												Phf11b	-0.324892	5.32307e-73						Egr1	-0.305128	9.10831e-05						Tmem268	-0.499565	6.11257e-18
												Rap1a	-0.293565	9.1045e-73						Leprot	0.379913	9.31859e-05						Rgs2	-0.62806	7.01631e-18
												Pak1	-0.315638	9.43815e-73						Ms4a7	-0.410503	9.46563e-05						Eif3l	0.276258	7.40302e-18
												Sec61g	0.261674	3.01476e-72						Rsrp1	0.344995	0.000107675						Plekhm2	-0.507424	7.43554e-18
												Enpp4	-0.287734	4.92979e-72						Vsig4	0.267494	0.000111053						Icos	-0.428954	7.98378e-18
												Ptk2b	-0.330796	6.71233e-72						Sppl2a	0.332174	0.000144882						Psmb2	0.314414	8.54719e-18
												Txnrd1	-0.471932	7.15727e-72						Siglec1	0.444084	0.000205958						Ifi203	-0.548577	8.72829e-18
												H2-DMb1	-0.439943	8.37497e-72						Slc15a3	0.324115	0.000235202						Engase	-0.486329	8.73582e-18
												St3gal6	-0.309391	8.6479e-72						Treml4	0.323628	0.000250344						Cd68	-0.37573	1.06079e-17
												Daxx	-0.308996	1.34798e-71						Nfam1	0.314878	0.000278262						Ptpn1	-0.411636	1.13571e-17
												Crybg1	-0.299396	8.82375e-71						Rbm39	0.28997	0.000285278						Dtx3l	-0.501305	1.35182e-17
												Ifi44	-0.32174	1.2297e-70						Il18bp	0.289853	0.000319844						Dazap1	0.262376	1.44329e-17
												Map7d1	-0.335253	1.31581e-70						Plod1	0.352727	0.00037494						Mmp12	0.521276	1.89467e-17
												1810058I24Rik	0.251229	1.69148e-70						P2ry13	0.481584	0.000802942						Nr4a2	0.270199	2.04477e-17
												Hfe	-0.32355	3.88961e-70						Tmcc1	0.516912	0.000811717						Sbf2	-0.45708	2.48425e-17
												Psmb10	-0.310494	5.09218e-70						P4ha1	0.432384	0.000831739						Ptgis	-0.464327	2.78873e-17
												Nek9	-0.326878	5.28701e-70						Pilrb2	0.419487	0.000942936						Canx	-0.395544	3.05717e-17
												Arhgap17	-0.32691	5.4143e-70						Ptprm	0.507025	0.000947482						Hjurp	0.257286	3.0644e-17
												Slc39a1	-0.351629	5.54663e-70						Flna	0.432662	0.00125513						Cnih4	0.279355	3.15226e-17
												Lbh	-0.404353	6.22096e-70						Slc9a9	0.538164	0.00203762						Pdap1	0.273461	3.44886e-17
												Smad7	-0.376706	6.24292e-70						Wdfy3	0.356669	0.00222743						Ifit2	-0.629067	3.59909e-17
												Lgals9	-0.329564	7.22967e-70						Rbm25	0.379129	0.00271104						Cpq	-0.474231	4.00953e-17
												Clec4a1	-0.407253	9.4496e-70						Dse	0.299688	0.00322362						Psmd8	0.312529	4.07937e-17
												Stom	-0.34513	1.07858e-69						Kcna2	0.475301	0.00361098						Gm4951	-0.460559	4.08826e-17
												Calhm2	-0.323173	1.34092e-69						Ccl8	-0.482366	0.00387949						Atp8a1	-0.477057	4.29373e-17
												Msr1	-0.329559	1.78526e-69						Cd1d1	0.509492	0.0041681						Mrpl57	0.29235	5.62923e-17
												Ece1	-0.341307	2.16129e-69						Paqr9	0.316442	0.00567969						Pecam1	-0.49008	5.65769e-17
												Glul	-0.378485	2.50389e-69						Parp14	0.439477	0.00621972						Cacybp	0.281353	5.66311e-17
												Arhgap4	-0.31444	5.10511e-69						Vcam1	0.327625	0.00655933						Slbp	0.383176	5.83289e-17
												Vps37b	-0.325526	7.30023e-69														Ddx39b	0.281738	5.8414e-17
												Pld4	-0.279414	9.51366e-69														Dusp3	-0.496079	6.12874e-17
												Id2	-0.449901	1.14105e-68														Jund	-0.529272	6.84233e-17
												Nsa2	0.265675	1.48752e-68														Ndufc2	0.303451	6.91601e-17
												H2afy	0.26468	1.7661e-68														Tmcc1	-0.481961	6.91833e-17
												Cela1	-0.383475	2.95998e-68														Sap30	0.266314	7.88655e-17
												Ndufb9	0.25369	3.72715e-68														Ptprm	-0.378272	8.15824e-17
												Dnaja1	-0.332705	7.40769e-68														Pten	-0.416355	9.24701e-17
												Hsp90aa1	-0.337689	2.81521e-67														Leprot	-0.451947	9.82087e-17
												Rhobtb1	-0.306415	9.18714e-67														AC149090.1	-0.470844	1.01904e-16
												Tfrc	-0.300479	1.29219e-66														Ipo5	0.252007	1.13741e-16
												Art2b	-0.253876	1.4772e-66														Ppt2	-0.458906	1.16899e-16
												Ston2	-0.284288	3.63009e-66														Scn1b	-0.432656	1.22882e-16
												Anapc15	-0.330816	4.74935e-66														Psmb5	0.305917	1.66505e-16
												Cpt1a	-0.33433	6.26387e-66														Bag1	0.286378	1.75255e-16
												Tsc22d3	-0.386835	7.34917e-66														Dram2	-0.424555	1.78342e-16
												Gsap	-0.321632	1.45063e-65														Rer1	0.253889	2.02833e-16
												Tnfaip8l2	0.270633	1.72933e-65														Dysf	-0.34365	2.10392e-16
												Ifnar2	-0.302473	1.89127e-65														Heg1	-0.405456	2.10779e-16
												Slc9a9	-0.350416	1.91849e-65														P4ha1	-0.450856	2.13979e-16
												Trim41	-0.34124	3.56917e-65														Hck	-0.421268	2.40298e-16
												Arhgef12	-0.309284	3.65303e-65														Psma4	0.298943	2.57793e-16
												Iqgap1	-0.279693	5.49403e-65														Rab10	-0.423715	2.8206e-16
												Myl12b	-0.255116	6.03159e-65														Dhrs1	-0.494935	2.84407e-16
												Samd9l	-0.274726	6.87475e-65														Klhl6	0.275425	3.27504e-16
												Wdr1	-0.295451	9.52624e-65														Ddhd1	-0.479277	3.58358e-16
												Ptpn1	-0.291835	1.15191e-64														Foxn3	-0.437864	3.73022e-16
												Rnf141	-0.332749	1.4409e-64														Hsp90b1	-0.43901	3.83671e-16
												Adam10	-0.309427	1.86224e-64														Slc43a2	-0.440031	3.88774e-16
												Ifitm6	-0.294539	3.58366e-64														Mef2a	-0.40799	4.28467e-16
												Rhob	-0.435005	6.27924e-64														Gm10076	0.265093	4.31478e-16
												Vav1	-0.293225	9.79141e-64														Fbl	0.272952	4.54739e-16
												Gstp3	-0.361076	1.16368e-63														Tkt	0.277565	4.63594e-16
												Gnb1	-0.266627	1.93077e-63														Atp5j	0.264678	4.86818e-16
												Kif23	-0.256664	2.06252e-63														Ctcf	0.263264	4.92561e-16
												Pld3	-0.315699	2.62839e-63														Ccl3	0.548475	5.47128e-16
												Cops9	-0.286487	3.7168e-63														Ppp1r14b	0.30766	6.17986e-16
												Pttg1	-0.319938	1.40898e-62														Lamtor1	0.280388	6.26726e-16
												Vapb	-0.297077	2.51107e-62														Stx3	-0.51728	6.46616e-16
												Cox6a1	-0.269087	3.18872e-62														Plekhm1	-0.455702	6.62833e-16
												Ntpcr	0.282561	5.55477e-62														Rps27	0.259759	6.64908e-16
												Psma6	-0.289158	5.57881e-62														Pld4	-0.342622	8.86291e-16
												Nptn	-0.3045	7.18865e-62														Scp2	-0.387591	9.32483e-16
												Nabp1	-0.349555	1.99464e-61														Psma2	0.271192	9.82407e-16
												Klhl9	-0.332556	2.64154e-61														Rnf31	-0.422154	1.04226e-15
												D17Wsu92e	-0.313766	4.6558e-61														Rheb	0.255923	1.04319e-15
												Bola2	0.253438	4.96994e-61														Polr2f	0.255003	1.09263e-15
												Itgb1	-0.282217	6.81513e-61														Cd55	-0.509892	1.1083e-15
												Itgav	-0.33119	6.94322e-61														Clec12a	-0.456988	1.17811e-15
												Arf3	-0.298101	7.73362e-61														Polr1d	0.268439	1.18322e-15
												Susd6	-0.324338	9.74076e-61														Tpi1	0.308198	1.2265e-15
												Hcls1	-0.29421	1.18995e-60														Chd3	-0.438639	1.28585e-15
												Nfxl1	-0.308758	1.613e-60														Ier3	0.643356	1.29157e-15
												Inppl1	-0.297706	1.81558e-60														Tmem256	0.277629	1.57478e-15
												Slc16a10	-0.346062	2.04599e-60														Pik3r1	-0.484397	1.60504e-15
												Pik3cd	-0.301604	1.05716e-59														Eef1d	0.284726	1.79854e-15
												St13	-0.29463	1.21367e-59														Aes	0.298054	2.01811e-15
												Stard5	-0.289316	1.30336e-59														Sash1	-0.403137	2.06717e-15
												Arrdc3	-0.464863	2.21918e-59														Clec2d	-0.525129	2.37922e-15
												Ifi35	-0.271092	3.7567e-59														Cox7b	0.290888	2.77066e-15
												Top1	-0.295232	5.72522e-59														Ntpcr	0.324507	2.87526e-15
												Csk	-0.27566	1.29426e-58														Eif5b	-0.386002	3.19154e-15
												Vcp	-0.251485	1.46643e-58														Man2b1	-0.366999	3.30911e-15
												Txnip	-0.371533	1.57757e-58														Ccl12	0.351576	3.3519e-15
												Lrrc25	-0.300015	2.0472e-58														Eif6	0.28937	3.43465e-15
												Zfp622	0.279985	3.01525e-58														Fpr2	-0.490725	3.74402e-15
												Ankfy1	-0.292186	1.45571e-57														Ndufa11	0.277256	3.7859e-15
												Pcyox1	-0.355556	1.59034e-57														Smarca5	0.269977	3.80304e-15
												Ptbp3	-0.275138	1.63737e-57														Hbegf	-0.773557	4.15103e-15
												Cers6	-0.323945	2.62018e-57														Usp25	-0.450238	4.54571e-15
												Pmaip1	-0.471028	3.66228e-57														Ifitm6	-0.427617	4.56311e-15
												Pdia6	-0.319823	7.95286e-57														Adam17	-0.450741	4.74653e-15
												Tor1aip1	-0.299096	9.67125e-57														Tmem165	0.281971	4.84304e-15
												Sbf2	-0.317384	9.83954e-57														Pou2f2	-0.700438	4.92946e-15
												Ubr4	-0.288927	1.17172e-56														Atp1a1	-0.377704	5.07173e-15
												Dok2	-0.305689	1.24307e-56														Pkp4	-0.483895	5.49694e-15
												Ripk3	-0.275927	1.70153e-56														Mrps14	0.276974	6.1374e-15
												Rhbdf2	-0.278941	3.55872e-56														Rnf13	-0.39976	7.83639e-15
												Shisa5	-0.260514	3.67296e-56														Zyx	-0.487195	7.99731e-15
												Oxct1	-0.294641	3.90783e-56														Tomm7	0.260121	8.83137e-15
												Ganc	-0.263901	4.37003e-56														Atp2b1	-0.34635	8.85406e-15
												Ncoa3	-0.297087	4.84535e-56														Eif3m	0.267765	8.89502e-15
												Tbc1d13	-0.286663	4.96073e-56														Psmc3	0.256567	1.01836e-14
												G3bp2	-0.300219	7.354e-56														mt-Nd2	-0.272618	1.07464e-14
												Xiap	-0.318757	1.28699e-55														Malt1	0.322345	1.20968e-14
												Macf1	-0.312094	2.48174e-55														Acvrl1	-0.422118	1.24679e-14
												Ccnd1	-0.405064	3.54811e-55														Klf6	-0.62094	1.27414e-14
												Cox14	-0.255916	3.66716e-55														Tubb2a	0.265957	1.31854e-14
												Fgd2	-0.301275	5.53142e-55														Psma1	0.273289	1.41243e-14
												Igtp	-0.259371	8.50288e-55														Acly	-0.516476	1.43308e-14
												Clec4b1	-0.25508	8.80939e-55														6430548M08Rik	-0.433922	1.49813e-14
												Pepd	-0.280392	1.02402e-54														Ssb	0.25154	1.63766e-14
												Ftl1-ps1	-0.293398	2.08986e-54														Fam49b	0.250306	1.82608e-14
												Smchd1	-0.303971	2.09387e-54														Ms4a8a	-0.547335	2.1159e-14
												Sema4c	-0.272564	3.85773e-54														Klhl9	-0.412264	2.21744e-14
												Ttyh2	-0.258334	5.24428e-54														P2ry13	-0.433798	2.39391e-14
												Larp1	-0.304199	5.33798e-54														Swi5	0.274891	2.52687e-14
												Hic1	-0.256904	5.4624e-54														Capzb	-0.294494	2.63732e-14
												Celf2	-0.282335	8.27896e-54														Hnrnpu	0.262428	2.70062e-14
												Zcchc11	-0.318465	1.20006e-53														Snu13	0.283166	3.09812e-14
												Ebi3	-0.280688	1.44411e-53														Ifi205	-0.346809	3.31981e-14
												Atp5g1	0.261839	1.68879e-53														Prelid1	0.314368	3.41725e-14
												Adgb	-0.262408	1.92604e-53														Atp13a2	-0.374441	3.62851e-14
												Pkm	0.263608	3.20106e-53														Eif3h	0.273491	4.20061e-14
												Nfkb1	-0.300341	3.28189e-53														Rims3	-0.320217	5.36425e-14
												Aebp2	-0.2825	3.85286e-53														Fgr	-0.439327	5.67045e-14
												Rgs2	-0.365566	5.9637e-53														Armc8	-0.406527	6.48871e-14
												Tmem141	-0.329123	6.75528e-53														Nod1	-0.378474	6.58819e-14
												Trim26	-0.29228	7.44969e-53														Fam234a	-0.393005	6.60383e-14
												Dab2	0.295962	1.09071e-52														Pgk1	0.299486	7.42022e-14
												G3bp1	-0.287786	1.47965e-52														Mrpl20	0.269782	8.53832e-14
												Vopp1	-0.286701	1.74515e-52														Ccl4	0.610289	8.97036e-14
												Peli1	-0.324173	4.27262e-52														Psap	-0.267148	9.02566e-14
												Syk	-0.265451	8.32621e-52														P2rx4	-0.370474	9.1037e-14
												Zcchc2	-0.270028	9.28293e-52														Dapk1	-0.479464	9.30541e-14
												Ulk2	-0.287628	1.01016e-51														Ndufa8	0.255659	9.66243e-14
												Cflar	-0.315862	1.35027e-51														Ndufb7	0.253664	9.71113e-14
												Prpsap2	-0.258239	1.91585e-51														Cfh	-0.484923	1.01868e-13
												Hdac9	-0.297165	2.86775e-51														Rnh1	0.287302	1.03676e-13
												Slc30a1	-0.3129	3.12505e-51														Hp1bp3	0.300484	1.06407e-13
												Srgap2	-0.289333	4.98152e-51														Cnbp	0.28567	1.07662e-13
												Irf9	-0.28128	5.15397e-51														Itch	-0.392473	1.11958e-13
												Me2	-0.283058	7.28266e-51														Sp100	-0.44435	1.19183e-13
												Fosl2	0.2548	1.39348e-50														Atp6v0b	-0.253771	1.21314e-13
												Grina	-0.271222	1.64319e-50														Ms4a6d	0.31103	1.28163e-13
												Tanc2	-0.262283	1.90265e-50														Cflar	-0.415516	1.2888e-13
												Cd14	0.481432	2.02861e-50														Ubc	-0.331504	1.32502e-13
												Ccl4	0.646113	2.50889e-50														Sec61g	0.262335	1.66422e-13
												Spop	-0.283062	3.44869e-50														Ifitm2	-0.436122	1.76154e-13
												Prkcb	-0.285838	4.52616e-50														Colgalt1	-0.412769	2.04795e-13
												Fam168b	-0.267521	5.39672e-50														Fndc3a	-0.414108	2.13186e-13
												Ywhaz	-0.267688	8.42424e-50														Srp9	0.256111	2.39195e-13
												Coa5	-0.290678	1.20601e-49														Cd2ap	-0.448275	2.51819e-13
												Gbp5	-0.324448	1.22855e-49														Ccl2	0.694706	2.59356e-13
												Gm26522	0.304615	1.7857e-48														Glg1	-0.411037	2.78622e-13
												Ywhag	-0.273851	1.94947e-48														Ear2	-0.364082	2.86646e-13
												Agtrap	-0.313994	1.99631e-48														Psme2b	-0.383105	2.90846e-13
												Cmtm3	-0.263546	2.43444e-48														Lbh	-0.475389	3.01739e-13
												Cd274	-0.34459	4.18109e-48														Il10ra	-0.394658	3.22644e-13
												Gdap10	-0.388108	4.97742e-48														Tbc1d1	-0.43303	3.9174e-13
												Plek	0.311551	1.53833e-47														Pdlim4	-0.395697	4.63485e-13
												Idh1	-0.281759	2.35137e-47														Plekho2	-0.407411	4.92566e-13
												Derl1	-0.255232	3.19994e-47														Arhgef12	-0.387098	6.47551e-13
												Dynll2	-0.2802	1.87423e-46														Ehbp1l1	-0.387376	7.42726e-13
												Pirb	-0.282351	2.28047e-46														Bub3	0.281219	8.0209e-13
												Cycs	-0.261826	2.707e-46														Emp3	0.298633	8.0293e-13
												Zmynd11	-0.280707	1.49283e-45														Hexb	0.29658	8.22496e-13
												Tmem268	-0.315821	1.4969e-45														Ly6a	-0.7509	8.66122e-13
												Rab11b	-0.266821	1.65707e-45														Cd207	-0.622636	1.05939e-12
												Hebp1	-0.307511	2.46094e-45														Slc25a33	-0.394076	1.06708e-12
												Plod1	-0.28297	5.2172e-45														Tmem50a	-0.287602	1.07521e-12
												Wwc2	-0.31319	5.78719e-45														Klrk1	-0.320735	1.07954e-12
												Slfn8	-0.266877	7.45758e-45														Hip1	-0.397481	1.20074e-12
												Dram2	-0.269763	8.75841e-45														Rpl13a	0.258092	1.28902e-12
												Trip12	-0.259136	1.06842e-44														Adipor1	-0.353767	1.32357e-12
												Lrp5	-0.265496	1.77e-44														Ccdc148	-0.318808	1.37336e-12
												Dennd1b	-0.274237	2.12297e-44														Slc9a9	-0.408492	1.42596e-12
												Asb2	-0.25657	2.21496e-44														Stk17b	-0.467659	1.83021e-12
												Lacc1	-0.277173	2.65656e-44														Slc12a7	-0.370782	2.15952e-12
												Bin2	-0.265021	2.82058e-44														2510009E07Rik	-0.417662	2.22348e-12
												Tmem65	-0.312969	5.36188e-44														Irf1	-0.521187	2.31283e-12
												Prrc2a	-0.264315	7.38359e-44														Ftl1-ps1	-0.366935	2.61065e-12
												Tle4	-0.269961	8.007e-44														Rhobtb1	-0.333552	2.92362e-12
												Ide	-0.254711	1.99584e-43														Timm13	0.252549	2.92676e-12
												Zfp281	-0.27463	2.23001e-43														Dmwd	-0.339221	3.16387e-12
												Ltc4s	0.294705	4.61005e-43														Adamdec1	-0.411051	3.56936e-12
												Tnfrsf21	-0.250014	4.86226e-43														Cox5a	-0.380992	3.73322e-12
												Vcpip1	-0.260926	5.77381e-43														Id2	-0.56639	3.86845e-12
												2610507B11Rik	-0.265155	7.82629e-43														Cd1d1	-0.391714	3.92561e-12
												Hnrnpc	-0.257643	1.42413e-42														Nck1	-0.42066	4.36944e-12
												Acer3	-0.261154	1.48829e-42														Mafb	-0.415604	4.57899e-12
												Ccdc88b	-0.250899	1.67056e-42														Zeb2	-0.35076	4.6681e-12
												Cebpg	-0.265247	2.79707e-42														Uqcrq	0.251682	7.64084e-12
												Mertk	-0.264116	1.06874e-41														H3f3b	0.331188	8.0896e-12
												Klf7	-0.30989	1.12082e-41														Rwdd1	0.256433	8.23796e-12
												Fos	0.326964	1.17552e-41														Sh3bgrl2	-0.27903	8.5432e-12
												Nrip1	-0.411805	1.49772e-41														Stx4a	-0.366457	8.64624e-12
												Rpn1	-0.264763	2.06789e-41														Arf3	-0.349705	1.03888e-11
												Zyx	-0.315376	2.49599e-41														Xlr	-0.335633	1.2227e-11
												Vcam1	-0.298644	4.27665e-41														2900097C17Rik	-0.375237	1.24719e-11
												Adrb2	-0.289916	4.73977e-41														Tsc22d3	-0.44888	1.31395e-11
												Lpin2	-0.253771	8.54414e-41														Epsti1	-0.368264	1.35101e-11
												Rnf114	-0.259906	1.08187e-40														Gnas	-0.278339	1.41983e-11
												Cd180	-0.262579	1.21569e-40														Syk	-0.359458	1.6153e-11
												Pias1	-0.275202	1.22897e-40														Arap2	-0.335108	1.68726e-11
												Il13ra1	-0.265712	1.89813e-40														Sgk1	-0.549139	1.73563e-11
												Cxcl10	-0.547458	2.54302e-40														Adpgk	-0.382911	1.98162e-11
												Csrnp1	0.272016	4.72928e-40														Litaf	-0.32536	2.03606e-11
												Camk2d	-0.258698	5.36179e-40														Eif2s2	0.253286	2.15897e-11
												Arf4	-0.340787	1.07504e-39														Arhgap17	-0.354264	2.341e-11
												Fmnl2	-0.264317	1.7617e-39														Dusp1	-0.670997	2.43897e-11
												Gm26802	-0.44626	3.35005e-39														Slc39a1	-0.383849	2.54715e-11
												Wsb1	-0.301222	3.4132e-39														Gm12840	-0.772909	3.1149e-11
												Mier1	-0.260052	5.58456e-39														Neu1	-0.354221	3.16537e-11
												Etnk1	-0.261924	6.64484e-39														Zfp467	-0.33061	3.26658e-11
												Lfng	-0.283497	9.22935e-39														Btbd11	-0.303875	3.38444e-11
												Ccl7	0.677528	2.14783e-38														Fcgr3	0.265567	3.92e-11
												Ier2	0.350064	2.49857e-38														Soat1	-0.353937	3.99553e-11
												Arhgap19	-0.284156	3.24548e-38														Plpp3	-0.350382	4.02877e-11
												Vrk2	-0.250264	4.83302e-38														Pla2g7	0.330015	4.52767e-11
												Tmem176a	0.25892	4.90978e-38														Nadk	-0.40237	5.54476e-11
												Tnfrsf1b	-0.262752	9.36708e-38														Cpt1a	-0.370627	5.61442e-11
												Mrpl3	-0.254745	9.90848e-38														Irgm2	-0.365989	5.65234e-11
												Gapvd1	-0.255646	1.72946e-37														Sowahc	-0.589437	5.70295e-11
												Rasgrp1	-0.25825	2.71062e-37														Lrrc25	-0.34621	6.09598e-11
												Tm9sf2	-0.250776	4.49907e-37														Hsp90aa1	0.353996	6.20173e-11
												Jun	0.343589	5.01971e-37														Trim41	-0.366499	6.63192e-11
												Dock8	-0.253131	1.68786e-36														Psmb8	0.280255	6.77353e-11
												Hip1	-0.260093	3.07598e-36														Vasp	-0.352171	7.09358e-11
												Zdhhc14	-0.252181	3.55141e-36														Il10rb	-0.316368	8.09159e-11
												Zbtb7a	-0.252694	8.42187e-36														Ddx58	-0.370885	9.36847e-11
												Ikzf1	-0.260299	3.88303e-34														Snap23	-0.336675	9.47023e-11
												Tmcc1	-0.279915	4.26877e-34														Ypel5	-0.380505	1.00281e-10
												Kidins220	-0.254018	6.03304e-34														Acp5	-0.381007	1.04027e-10
												Sgk1	-0.299278	9.65947e-34														Mrc1	-0.365571	1.40997e-10
												Gpr65	-0.291323	1.55935e-33														Myo10	-0.281263	1.4219e-10
												Rassf4	-0.268346	5.22658e-33														Dock10	-0.357554	1.55631e-10
												Hgsnat	-0.262929	2.34351e-32														Ubald1	-0.331486	1.55882e-10
												Plekha2	-0.266657	3.56016e-32														Abi3	-0.372368	1.62189e-10
												Il10	-0.388389	1.49219e-31														Ifngr1	-0.336141	1.65619e-10
												Gadd45b	0.453155	2.43617e-31														Ogt	-0.370595	1.74579e-10
												Gnpda1	-0.260252	4.09817e-31														Itpripl2	-0.367791	1.78443e-10
												Btg2	0.296821	8.05818e-30														Stk10	-0.408869	1.79492e-10
												Dusp3	-0.271587	6.33886e-28														Ssh2	-0.367873	2.04753e-10
												Zfp703	-0.253206	1.2434e-25														Ccrl2	0.501417	2.27266e-10
												Hnrnph1	-0.2506	3.5488e-25														Mxd4	-0.352303	2.65378e-10
												C3	-0.268243	1.25158e-23														Nampt	-0.370796	2.6783e-10
												Tob2	-0.259333	1.4152e-20														Myl12b	-0.271339	2.84882e-10
												Gm26917	-0.37491	1.02857e-18														Irf8	-0.350627	3.07906e-10
												Hspa1a	-0.263855	1.63456e-17														Gpsm3	-0.31981	3.49285e-10
												Cxcl9	-0.594851	2.30845e-14														Sdcbp	-0.270926	3.68071e-10
												Cxcl2	0.564003	1.59702e-13														Slc1a3	-0.268386	4.65801e-10
																												Cttn	-0.253194	6.03587e-10
																												Rabac1	-0.286463	6.70209e-10
																												Eva1b	-0.358384	7.95345e-10
																												Saraf	-0.32465	7.98527e-10
																												Zfp710	-0.373904	8.43152e-10
																												Aif1	-0.300283	9.97468e-10
																												Prr13	-0.31525	1.11046e-09
																												Ccl7	0.585592	1.21065e-09
																												Serpina3g	-0.580739	1.32414e-09
																												Vav1	-0.323464	1.37112e-09
																												Gbp3	-0.393493	1.4032e-09
																												5031439G07Rik	-0.348967	1.42479e-09
																												Rhog	-0.305349	1.88751e-09
																												Ifnar2	-0.324962	2.16687e-09
																												Plod1	-0.364425	2.28825e-09
																												Ttyh2	-0.299464	2.32296e-09
																												Hgsnat	-0.381055	2.62429e-09
																												Ptpn6	-0.305864	2.69884e-09
																												1810037I17Rik	0.268407	2.95204e-09
																												Csf2rb	-0.402113	3.22306e-09
																												Cd72	-0.38114	3.38848e-09
																												Klra2	-0.386014	3.48696e-09
																												Rufy3	-0.367108	3.54254e-09
																												Gnpda1	-0.358674	3.57273e-09
																												Prkcb	-0.343918	3.61673e-09
																												Iqgap1	-0.286572	3.66415e-09
																												Hmox2	-0.334373	3.68285e-09
																												Macf1	-0.328004	3.83522e-09
																												Ifit1	-0.334731	4.01693e-09
																												Rab11a	-0.313232	4.59297e-09
																												Filip1l	-0.408042	4.95421e-09
																												Lnpep	-0.348749	5.09321e-09
																												Eif4a2	-0.337839	5.41577e-09
																												Msn	-0.286484	5.89983e-09
																												B4galt6	-0.387555	6.0812e-09
																												Gm5150	-0.363675	6.53873e-09
																												Tmem140	-0.317375	6.61079e-09
																												Mcl1	-0.279814	6.87331e-09
																												Zfand3	-0.318975	7.59715e-09
																												Eno1	0.297094	7.64844e-09
																												Klf7	-0.406735	7.92502e-09
																												Lmbrd1	-0.334776	8.37589e-09
																												Cebpg	-0.331584	9.23767e-09
																												2001-03-01	-0.332492	9.90237e-09
																												Atp6v1e1	-0.290415	1.17114e-08
																												Mob1a	-0.322235	1.27498e-08
																												Mapre2	-0.346122	1.30806e-08
																												Ulk2	-0.34942	1.32923e-08
																												Enpp4	-0.27785	1.36318e-08
																												Myl12a	-0.278061	1.3688e-08
																												Ctnna1	-0.349581	1.40634e-08
																												Ncoa3	-0.343564	1.51077e-08
																												Slc30a1	-0.337698	1.59291e-08
																												Ctsf	-0.34373	1.64248e-08
																												Ifi206	-0.289952	1.86702e-08
																												Xaf1	-0.319532	1.98067e-08
																												Abcg3	-0.364638	2.02241e-08
																												Coro1b	-0.291697	2.11657e-08
																												Arpc5	-0.264724	2.51108e-08
																												Vamp5	-0.310977	2.82595e-08
																												Ifi47	-0.416488	3.0258e-08
																												Adgb	-0.29389	3.21906e-08
																												Susd6	-0.338174	3.29489e-08
																												Ifi213	-0.327268	3.51313e-08
																												Trim30d	-0.32928	3.53879e-08
																												Hist3h2a	-0.263753	3.6669e-08
																												Tmem106a	-0.332708	3.67396e-08
																												Camk2d	-0.323659	3.68702e-08
																												Sqstm1	-0.350687	4.54252e-08
																												Tnfrsf21	-0.30068	4.71721e-08
																												Ppp1r9a	-0.254539	4.72341e-08
																												Srgn	0.258521	4.77864e-08
																												Med21	0.265239	4.82683e-08
																												Pdgfc	-0.325638	4.88431e-08
																												Tmem176a	0.319328	5.06871e-08
																												Atp6v1a	-0.312285	5.50981e-08
																												Rac2	-0.293531	5.94278e-08
																												Zdhhc14	-0.335014	6.8954e-08
																												Ly96	-0.312537	7.18856e-08
																												Hdac9	-0.327277	7.34948e-08
																												Shisa5	-0.276141	7.87407e-08
																												Ece1	-0.312391	8.0741e-08
																												Dnmt3a	-0.336685	8.33254e-08
																												Tor3a	-0.350384	8.60783e-08
																												Nr3c1	-0.337276	9.24031e-08
																												Snta1	-0.283621	1.00797e-07
																												Cers6	-0.349625	1.04279e-07
																												Wnk1	-0.26272	1.21484e-07
																												Ppp3ca	-0.297143	1.2186e-07
																												Atxn1	-0.299726	1.26199e-07
																												Fcho2	-0.323654	1.27698e-07
																												Lrp5	-0.304583	1.35392e-07
																												Tgfbr2	-0.296112	1.37686e-07
																												Lair1	-0.288251	1.59352e-07
																												Pnrc1	-0.340805	1.5997e-07
																												Scimp	-0.357155	1.60443e-07
																												Txn1	-0.322008	1.63107e-07
																												Pml	-0.307167	1.63785e-07
																												Atp1b3	-0.919008	1.68939e-07
																												Il15	-0.271292	1.73774e-07
																												Mylip	-0.389363	1.87122e-07
																												Coa5	-0.327759	1.93556e-07
																												Gsk3b	-0.319006	1.94011e-07
																												Serpina3f	-0.299896	1.96696e-07
																												Srgap2	-0.315373	2.34912e-07
																												Cat	-0.348906	2.38222e-07
																												Cdk2ap2	-0.320568	2.54453e-07
																												Id1	-0.529514	2.55431e-07
																												Pik3cd	-0.323257	2.82861e-07
																												Hes1	-0.404816	2.98451e-07
																												Frmd4a	-0.342263	3.07361e-07
																												Zfp703	-0.372894	3.70436e-07
																												Jak1	-0.287022	3.78333e-07
																												Nptn	-0.296363	3.78338e-07
																												Tmem141	-0.343178	3.92448e-07
																												Ddx17	-0.326931	4.52123e-07
																												Il18	-0.387318	4.59608e-07
																												Ccr5	-0.374998	4.70291e-07
																												Ubl3	-0.279394	4.93912e-07
																												St3gal6	-0.290341	5.20875e-07
																												Nrip1	-0.470714	5.34129e-07
																												Stom	-0.314921	6.20553e-07
																												Pygl	-0.325532	6.74058e-07
																												Zmynd8	-0.330125	6.80795e-07
																												Cdc42ep2	-0.270964	7.73703e-07
																												Slc48a1	-0.383357	7.99269e-07
																												Calr	-0.268412	8.64428e-07
																												Hacd4	-0.284505	8.8655e-07
																												Slc12a2	-0.256597	9.68455e-07
																												Parp9	-0.315573	1.0268e-06
																												Stard5	-0.295484	1.10308e-06
																												Nabp1	-0.339106	1.17578e-06
																												Fam26f	-0.352265	1.34628e-06
																												Agtrap	-0.3506	1.39174e-06
																												Xdh	-0.310585	1.41507e-06
																												Isg15	-0.377332	1.43595e-06
																												Tmem65	-0.351341	1.47757e-06
																												Pld1	-0.305281	1.696e-06
																												Ifi207	-0.269804	1.89803e-06
																												Lgals9	-0.30521	1.92453e-06
																												Timp2	-0.320104	1.97851e-06
																												Fgl2	-0.407311	1.99201e-06
																												Ppp1r15a	-0.55741	2.0974e-06
																												Ppp1r18	-0.278967	2.23983e-06
																												Cd36	-0.430683	2.28795e-06
																												Klf3	-0.314657	2.33856e-06
																												Dennd1b	-0.289379	2.35865e-06
																												Fgd2	-0.30967	2.41124e-06
																												Adrb2	-0.367128	2.4178e-06
																												Ap2a2	-0.2903	2.55109e-06
																												Rock2	-0.347028	2.60523e-06
																												D17Wsu92e	-0.29711	2.70281e-06
																												Ptk2b	-0.288415	2.81705e-06
																												Arl5a	-0.322332	2.93437e-06
																												Ston2	-0.268734	2.95938e-06
																												Aco1	-0.272643	3.10672e-06
																												Zcchc2	-0.274011	3.41644e-06
																												Zcchc11	-0.333477	3.69143e-06
																												Ccdc12	-0.272589	3.89828e-06
																												Itgb1	-0.26854	4.06359e-06
																												Tnfrsf1b	-0.308373	4.0749e-06
																												Hspa5	-0.265614	5.39538e-06
																												Slc7a7	-0.305188	5.85473e-06
																												Rnf19b	-0.332527	6.03711e-06
																												Arl8a	-0.286831	6.40036e-06
																												Stx16	-0.292362	7.05182e-06
																												Pnpla2	-0.326616	9.33587e-06
																												Vapb	-0.291087	9.34265e-06
																												Adam10	-0.259218	9.85305e-06
																												Cebpa	-0.341023	9.89493e-06
																												Crebrf	-0.281784	1.0555e-05
																												Pla2g16	-0.318878	1.18003e-05
																												Xbp1	-0.264233	1.20319e-05
																												Fyn	-0.276973	1.24143e-05
																												Cyth1	-0.282361	1.34629e-05
																												Cbl	-0.267051	1.38149e-05
																												Wdfy2	-0.313668	1.46747e-05
																												Slc16a10	-0.32214	1.52362e-05
																												Zbtb7a	-0.304177	1.59223e-05
																												Cmklr1	-0.289972	1.68395e-05
																												Msr1	-0.301795	1.74374e-05
																												Ogdh	-0.294658	1.74669e-05
																												Eif4g3	-0.288491	1.78557e-05
																												Il13ra1	-0.287295	1.86171e-05
																												Pde8a	-0.264379	1.96945e-05
																												Dbnl	-0.295449	2.03718e-05
																												Camk1d	-0.283713	2.10443e-05
																												Crybg1	-0.281686	2.1328e-05
																												Aspa	-0.25289	2.161e-05
																												Ubr4	-0.297071	2.25099e-05
																												Gstp3	-0.291829	2.7182e-05
																												Ecm1	0.322496	2.74827e-05
																												Ccl6	-0.274194	2.82163e-05
																												Crip1	0.347952	2.82717e-05
																												Fmnl2	-0.312058	2.97453e-05
																												Cndp2	-0.252353	3.12634e-05
																												Klhl24	-0.284286	3.27057e-05
																												Strn3	-0.281294	3.3625e-05
																												Derl1	-0.259122	3.52879e-05
																												Clec4n	-0.319537	3.7123e-05
																												Irgm1	-0.316233	3.80377e-05
																												Arrdc3	-0.456865	4.32914e-05
																												Itgav	-0.291658	5.59567e-05
																												Rbms1	-0.250925	5.69516e-05
																												Arhgap4	-0.270683	6.78229e-05
																												Map3k8	-0.327027	7.04466e-05
																												Fhod1	-0.33778	7.38012e-05
																												Rnf141	-0.303311	7.44355e-05
																												Tfrc	-0.259559	7.79697e-05
																												Tlr12	-0.256144	8.17642e-05
																												Uvrag	-0.270536	8.2766e-05
																												Hebp1	-0.300324	0.000106057
																												Batf3	-0.32014	0.000110351
																												Pxn	-0.263365	0.000121771
																												Tbc1d13	-0.262891	0.000122173
																												Stat6	-0.267291	0.000132729
																												Zfp281	-0.281563	0.000134596
																												Mtm1	-0.257918	0.000139351
																												Calhm2	-0.292524	0.000140863
																												Ifih1	-0.270112	0.00014231
																												Kcnk6	-0.274963	0.000151326
																												Pla2g4a	-0.305642	0.000161843
																												Tor1aip1	-0.267919	0.000167084
																												Tanc2	-0.26992	0.000167842
																												Cd37	-0.283057	0.000181197
																												Zcchc6	-0.253269	0.000200913
																												Dock4	-0.284685	0.000211839
																												Tfe3	-0.280593	0.000215317
																												Trip12	-0.265206	0.000228416
																												Rasa4	-0.282074	0.000250593
																												Wwc2	-0.301503	0.000257274
																												Ebi3	-0.266979	0.000266186
																												Tle4	-0.290101	0.000282194
																												Pikfyve	-0.279248	0.000304552
																												Il6ra	-0.270113	0.000349581
																												Lrp6	-0.26731	0.000352927
																												Gbp2	-0.388194	0.000359292
																												Plbd2	-0.259142	0.000398345
																												Arhgap19	-0.312732	0.000408799
																												Slc44a2	-0.282696	0.000420734
																												Rnasel	-0.286012	0.000421976
																												Iqgap2	-0.28168	0.000434699
																												Rassf4	-0.282675	0.000438023
																												Gnaq	-0.274398	0.000443316
																												Rasgrp1	-0.292152	0.000494697
																												Top1	-0.269026	0.000529304
																												Rap1gds1	-0.273305	0.000583527
																												Ube3a	-0.265173	0.000687332
																												Adar	-0.263531	0.00076106
																												Gbp4	-0.311711	0.000799942
																												Zmynd11	-0.265793	0.000843838
																												Kcnj10	-0.291616	0.000891795
																												Peli1	-0.297398	0.00101308
																												Nrros	-0.269401	0.00101311
																												Tnks2	-0.271884	0.00104448
																												Dock2	-0.254929	0.00117968
																												Anxa6	-0.254113	0.00128089
																												Pias1	-0.278542	0.00128437
																												Kidins220	-0.257982	0.00135046
																												Ly9	-0.261113	0.0013852
																												Igsf6	-0.260763	0.00142749
																												Arf4	-0.318416	0.00147472
																												Vps37b	-0.2698	0.00164677
																												Ifi209	-0.286677	0.00169443
																												Gapvd1	-0.25622	0.00181355
																												Cmtm3	-0.258433	0.00181765
																												Tob2	-0.348656	0.00187246
																												Vopp1	-0.262895	0.00187799
																												Taok1	-0.257989	0.00191642
																												Trim26	-0.266938	0.00208275
																												Cln8	-0.268464	0.00221231
																												Tab2	-0.258775	0.00240631
																												Cxcl2	0.520065	0.0025669
																												Tpp2	-0.26671	0.00257261
																												Ifi211	-0.296691	0.00264738
																												Zbp1	-0.270439	0.00278101
																												Aagab	-0.251361	0.00308519
																												Rhbdf2	-0.256182	0.00317243
																												Xiap	-0.279885	0.00325894
																												Mindy2	-0.250332	0.00326307
																												Ncoa7	-0.285726	0.00340823
																												Gadd45g	-0.368429	0.00355567
																												Cela1	-0.306465	0.00381478
																												Rcsd1	-0.259042	0.00437156
																												Nfkb1	-0.263995	0.0046187
																												Wsb1	-0.286843	0.00693356
																												Hspa1a	-0.376727	0.00710265

## Sheet: 2. DEGs of MoM clusters
Differentially expressed genes (DEGs) analysed using the Wilcoxon Rank Sum Test
Cluster A				Cluster B				Cluster C				Cluster D				Cluster E				Cluster F
	avg_logFC	p_val_adj			avg_logFC	p_val_adj			avg_logFC	p_val_adj			avg_logFC	p_val_adj			avg_logFC	p_val_adj			avg_logFC	p_val_adj
Rbm3	0.935512	7.32349e-269		Olfml3	0.73462	2.27015e-168		Irf7	1.23477	1.89126e-199		Ccna2	0.722147	2.61378e-288		Il6	1.59746	1.08573e-84		Cxcl9	3.24819	4.26579e-128
B2m	-0.628152	1.05361e-230		Ccl6	-1.32139	1.25596e-164		Sdc3	1.13697	3.53783e-180		Melk	0.302854	1.44913e-262		Kazald1	0.459077	1.58628e-65		Serpina3g	2.27575	1.18443e-103
Lst1	-1.02892	3.70289e-224		H2-Eb1	1.2984	1.86308e-162		Ifitm3	1.12554	2.48336e-174		Hmmr	0.502458	8.87886e-259		Ms4a8a	1.12868	1.21795e-62		Serpina3f	1.15099	1.30498e-93
H2-K1	-0.752345	4.97673e-207		H2-Ab1	1.1906	9.27627e-161		Cd5l	1.67028	1.09364e-171		Spc24	0.712393	1.48188e-252		Fabp7	1.12826	1.29161e-59		Acod1	1.15047	1.48848e-89
Cirbp	0.622668	7.94697e-207		Ms4a7	0.962732	5.32617e-160		Clec4f	1.76018	3.715e-165		Kif11	0.47025	1.76716e-248		Ifitm6	0.597749	1.34522e-55		Procr	1.09624	1.80491e-81
H2-Ab1	-1.8626	3.13561e-203		Cd74	1.09156	1.79658e-157		Ctsb	0.667409	1.59972e-164		Ska1	0.313807	1.70313e-246		Ttc39c	1.32874	3.2766e-52		Apol7c	1.66052	4.8089e-77
Rps18	0.532361	1.3078e-201		Lpcat2	0.585902	3.28224e-144		Rtp4	0.756154	1.65222e-161		Neil3	0.352431	3.81788e-245		Gda	0.934203	7.54318e-50		Ccl5	2.36983	3.44851e-73
Fkbp5	0.744909	2.48371e-201		H2-Aa	1.06708	5.28057e-142		Oas3	0.544525	1.85323e-156		Tpx2	0.715792	6.56727e-244		Fcna	1.11243	5.80204e-48		Gbp4	1.21896	1.55021e-61
H2-Aa	-1.82613	2.20167e-198		Pmepa1	0.908427	1.31513e-137		Helz2	0.577457	6.40554e-140		Pimreg	0.375436	1.75228e-241		Gsr	0.965792	1.42993e-44		Slamf8	1.23052	5.35331e-61
Rps23	0.383664	7.14898e-195		St3gal5	-0.882363	2.13604e-129		Oasl2	0.660624	2.76676e-138		Pclaf	1.40118	6.7552e-241		Smpdl3a	0.845652	2.73147e-44		Cd40	1.0292	9.29448e-61
Rps25	0.389931	4.48455e-191		Smpdl3a	-0.709284	1.36018e-127		Rps18	-0.545763	2.36116e-133		Pbk	0.401993	1.21546e-238		St3gal5	0.908646	3.48086e-44		Gbp2	1.77603	3.01052e-59
Rpl14	0.467554	2.73707e-188		Ighm	0.629915	1.29759e-126		Slfn5	0.711375	3.93232e-131		Nusap1	0.58469	1.354e-234		Ccl6	1.39068	1.16294e-43		Dnase1l3	1.49642	1.06231e-54
Rpl3	0.456251	2.19571e-185		Lrp1	-0.6227	1.66048e-126		AY036118	-0.718272	5.84887e-129		Ccnb1	0.645555	4.55641e-234		Ms4a7	-1.65488	9.1459e-42		C3	1.82738	2.40237e-54
Jaml	0.91907	4.8513e-185		Cxcl16	0.528115	6.22702e-123		Rps25	-0.387141	6.45224e-126		Bub1	0.311779	1.69973e-221		Id3	1.30561	3.02385e-41		Ifi205	0.63566	3.85178e-53
Rpl32	0.453199	1.1617e-184		Aif1	0.521011	9.29851e-123		Rnf213	0.651158	5.09051e-125		Clspn	0.485595	3.54072e-220		Dusp1	0.908209	6.40205e-41		Cfb	0.651676	4.74347e-53
Rps8	0.37485	8.2581e-178		Ifitm2	-0.682014	2.3909e-120		Rps23	-0.369673	1.14695e-122		Aspm	0.313498	5.04246e-220		Nfkbia	1.05183	8.09776e-41		Gbp2b	1.14023	5.40509e-50
H2-Eb1	-1.8241	6.76746e-175		H2-DMa	0.559246	4.87183e-119		Folr2	1.03254	7.46491e-122		Knl1	0.452744	9.22247e-220		Lrp1	0.650685	6.11274e-40		Gbp5	1.3038	8.95201e-49
Cd74	-1.50923	1.33588e-174		Hexb	0.784701	1.84111e-117		Dmpk	0.562191	9.11676e-122		Kif4	0.279223	1.02349e-215		Emilin2	0.871568	7.11244e-40		Fam26f	1.48909	8.98174e-47
Ctsl	0.632371	5.17022e-169		Klf9	-0.597396	8.73881e-112		Ifi27l2a	0.932088	1.31676e-121		Plk1	0.421458	1.31237e-213		Egr1	1.12179	1.46741e-38		AW112010	1.56875	3.5859e-46
Rpl13	0.395062	5.08949e-168		Gda	-0.790927	3.12112e-109		Cdh5	0.585769	3.28764e-120		Cit	0.354922	2.99736e-212		Ifitm2	0.709524	3.92911e-38		Ly6i	0.71765	3.85754e-44
Rps10	0.356532	1.48838e-165		Tgfbr1	0.60831	1.72944e-108		Ifit3	0.572962	3.56629e-120		Ncapg	0.290057	1.00947e-211		Ppp1r15a	1.01393	1.15322e-37		Nr1h3	1.20166	5.69603e-43
Rpl12	0.40071	1.2325e-162		H2-DMb1	0.660031	5.04879e-108		Rpl3	-0.447534	8.75288e-119		Spag5	0.282862	2.66408e-211		Gpx1	0.739065	3.02322e-37		Iigp1	1.53894	4.76613e-42
Sdc3	-1.19988	3.26434e-160		Ecm1	-0.950789	1.4629e-106		Ifit2	0.483059	2.88803e-118		Rad51	0.347225	6.28339e-211		Msr1	0.8154	7.99934e-37		Stat1	1.1526	2.22824e-41
Rps13	0.36375	7.75717e-160		Cfp	-0.84262	6.13604e-104		Rbm3	-0.929381	4.655e-118		Rrm2	0.709141	6.27757e-209		Ier2	0.985382	2.27917e-36		Cd274	1.12045	6.36236e-41
Rps27a	0.35982	1.29794e-159		Cd38	-0.613528	8.70288e-104		Lipa	0.593937	3.71886e-117		Lockd	0.399653	5.12324e-203		Ednrb	0.671793	3.38522e-35		H2-K1	0.787686	1.06943e-38
Stat1	-0.953627	1.71287e-158		Fkbp5	-0.698281	3.44312e-101		Sirpa	0.50244	8.30133e-117		Sgo1	0.280425	7.10874e-202		Cd5l	1.06368	5.96396e-34		Batf2	0.683361	2.16403e-38
Pla2g7	0.638573	2.0846e-157		Msrb1	-0.589154	7.61037e-101		Ly6e	0.778588	6.61495e-116		Cenpf	0.806966	1.45526e-201		Klf2	1.07453	1.05978e-33		B2m	0.597927	4.47595e-38
Rpl8	0.370211	3.06752e-155		Tmsb4x	0.304647	1.73084e-98		Lgals3bp	0.638779	1.1176e-115		Racgap1	0.769526	3.99074e-201		Fgfr1	0.398384	1.19097e-33		Slco3a1	0.478831	1.72963e-37
Rpsa	0.409089	1.14912e-154		Runx3	0.552804	2.41912e-98		Nr1h3	0.763963	4.32589e-115		Rad51ap1	0.39788	2.20294e-200		Acly	0.779113	1.49604e-33		Exoc3l4	0.303702	1.8893e-36
AW112010	-1.23373	9.42982e-154		Slfn2	-0.508784	4.63358e-97		Rps8	-0.360611	2.67185e-113		Kif22	0.422267	1.32473e-199		Ccl9	1.01427	3.30822e-33		Cxcl10	2.39519	6.79611e-36
Rplp0	0.467042	2.40694e-153		Ctsl	-0.719355	4.86259e-96		Trim30a	0.606741	1.33225e-111		Sgo2a	0.277637	1.47849e-196		Nr4a1	0.860587	3.32336e-33		Nampt	0.942963	1.21316e-35
Tpt1	0.305833	5.85444e-153		Gsr	-0.634032	2.1966e-93		Cd44	0.626802	1.52495e-110		Cep55	0.287747	3.90858e-194		Pltp	0.986115	9.05115e-33		Trem2	-1.11769	1.38122e-35
Rps9	0.355297	7.80931e-152		Ppfia4	0.523284	6.98699e-91		Rpl12	-0.411982	6.23446e-110		Cdc20	0.742555	8.57072e-193		Net1	0.405848	1.6105e-32		Klrk1	0.317336	3.76415e-35
H2-T23	-0.742491	1.05215e-151		Fam46c	0.498658	4.94331e-90		Vsig4	1.31377	4.26577e-107		Shcbp1	0.293562	3.47026e-192		Idh1	0.625081	2.86418e-32		Tapbp	0.819394	5.66158e-35
Rpl11	0.371782	1.01022e-150		Tmem176a	0.568282	1.51011e-89		Csf1r	0.529724	2.99756e-106		Cdca3	0.969528	5.88675e-188		Hmox1	1.37522	3.41737e-32		Dram1	0.661731	8.59536e-35
Rps19	0.356442	1.66865e-149		Cst3	0.496282	7.20076e-88		Rps13	-0.360599	5.31288e-106		Asf1b	0.561708	4.45009e-186		Calml4	0.315712	3.43478e-32		Gbp3	0.94636	1.77637e-34
Rpl36	0.347402	5.03462e-148		Rbm3	-0.828523	1.36917e-87		Rpl13	-0.378712	1.79786e-105		Kif20b	0.47389	2.3063e-185		Sema6d	0.525508	5.22382e-32		Tap1	0.882919	3.7099e-34
Rpl17	0.350712	6.17665e-148		Mmp2	0.376114	1.85128e-84		Rsad2	0.494068	3.82073e-104		Ckap2	0.336873	3.18982e-185		Cfp	0.779249	6.90373e-32		Psme2	0.882069	5.33522e-34
Tapbp	-0.610298	1.67418e-145		Ly86	0.363257	7.52272e-84		Adgre4	0.496527	5.38711e-103		Prc1	0.571735	1.32189e-183		Lpcat2	-0.792827	4.91151e-31		Rnf19b	0.82567	5.66624e-33
Rpl30	0.320416	2.40931e-145		Mgl2	0.81361	5.60962e-83		Pltp	0.817429	6.47336e-102		Mcm10	0.271889	1.59309e-182		Adgre5	0.669724	5.13174e-31		Cybb	0.686568	7.16085e-33
Rpl23	0.326811	3.15718e-145		Itgax	0.582617	7.03201e-81		Lst1	0.591005	6.7901e-101		Ncapd2	0.53437	1.20289e-181		Wfdc17	0.980848	5.41971e-31		Samhd1	1.07566	7.84714e-33
Rps14	0.307007	3.31907e-145		Gpx1	-0.530917	1.17284e-80		Oas2	0.323646	7.88256e-101		Cdca2	0.280412	2.34079e-181		Dusp3	0.518787	7.50754e-31		Icam1	1.11805	1.38299e-30
Ifi27l2a	-1.17688	4.11118e-145		Ms4a8a	-0.534053	2.57391e-80		Ifi206	0.321851	1.91131e-100		Cenpe	0.740287	2.94479e-181		Rasgef1b	0.783054	7.97501e-31		Socs1	0.619351	1.74371e-30
Rps6	0.386583	6.44636e-144		Alox5ap	-0.583683	4.89575e-79		Mndal	0.599237	2.67898e-100		Kif20a	0.359096	1.5035e-180		Klf9	0.61616	1.17084e-30		Marcksl1	1.35536	1.84559e-30
Rps2	0.401284	1.20112e-143		Ccl9	-0.891432	3.01473e-77		Pmepa1	-0.861577	2.88744e-100		Foxm1	0.27708	5.4627e-179		Cxcl16	-0.775441	3.18485e-29		Sod2	1.01565	2.41255e-30
Aif1	-0.614782	6.39134e-143		Pxdc1	0.437152	1.14162e-76		Rps29	-0.260495	8.79827e-100		Esco2	0.268005	3.21926e-178		AU020206	-0.684062	3.4891e-29		Il27	0.273651	2.4106e-29
Rpl27a	0.319422	7.34982e-143		Tmem176b	0.423333	2.88883e-76		Cd300a	0.517282	6.85113e-99		Birc5	1.38755	4.23928e-178		Rgs10	-0.581115	3.60659e-29		Rnase4	-0.87694	3.01773e-29
Rpl10a	0.368512	1.36637e-142		F11r	0.459769	1.02694e-75		Rpl14	-0.420495	6.00177e-98		Cdca8	0.860137	1.69431e-176		Zfand5	0.716398	3.95181e-29		Slc1a3	0.367516	3.98746e-29
Rps3a1	0.324525	8.11414e-140		Emilin2	-0.464906	1.43775e-75		Cd300ld	0.690573	4.56952e-97		Ndc80	0.341445	1.08918e-173		Ptms	-0.721787	4.03891e-29		Il2rg	0.721689	2.06455e-28
Rps16	0.307902	4.82428e-138		Lgals3	-0.60664	7.31805e-74		Id3	0.808401	5.57156e-97		Kif15	0.369299	3.67386e-172		Lrg1	0.656552	4.05945e-29		Ifi47	1.09962	4.96044e-28
Rps3	0.353392	2.18842e-137		Cirbp	-0.477552	7.0704e-72		BC005537	0.573878	8.70939e-97		Nuf2	0.287412	4.66215e-170		Cd38	0.670304	6.25838e-29		Prdx5	0.805802	7.75319e-28
Tmsb4x	-0.34018	2.50446e-137		Ciita	0.450698	1.59864e-71		Stat1	0.60148	6.24923e-96		Cenph	0.316146	8.99451e-168		Cd302	0.534676	7.21939e-29		Irf7	0.860897	2.32927e-27
Ecm1	0.694489	3.98418e-137		Crip1	-0.77179	2.09664e-71		Tgfbi	-0.64512	1.185e-95		Cenpm	0.379411	1.73888e-166		Hexb	-0.926426	1.54069e-28		Hk3	0.818877	2.64108e-27
H2-DMb1	-0.854859	6.23575e-134		Cx3cr1	0.49922	3.67471e-70		Rps3a1	-0.318263	2.35226e-95		Uhrf1	0.514319	1.18378e-156		Dmpk	0.499232	3.32283e-28		Ikbke	0.660439	2.93779e-26
Bst2	-0.751784	2.74398e-133		Cd52	0.354823	4.7665e-70		Wfdc17	0.752178	4.03288e-95		Top2a	1.14013	2.13762e-156		Nfkbiz	0.84456	4.2013e-28		Clec2d	0.757115	6.93578e-26
Rpl24	0.333296	7.51177e-132		F13a1	-1.04501	2.38854e-67		Sp100	0.476655	4.37523e-95		Tk1	0.802202	3.42171e-147		6430548M08Rik	0.354309	6.71626e-28		Nlrc5	0.529389	7.54256e-26
Lgals3bp	-0.693369	2.66467e-131		AB124611	-0.442067	2.60795e-67		Ly6a	1.07421	9.55532e-95		Pkmyt1	0.298616	1.47853e-146		Cd52	-0.655273	1.00427e-27		Irgm1	0.804023	1.48766e-25
Rnf213	-0.686339	5.76389e-131		AU020206	0.420493	1.7657e-65		Lpl	0.967202	1.12571e-94		Kif2c	0.305209	2.17271e-143		Cd47	0.525651	3.81528e-27		Rps18	-0.641774	1.59776e-25
Rpl35a	0.278483	6.55899e-130		Itgb5	0.373918	1.89651e-65		B2m	0.350924	1.28288e-93		Kif23	0.528363	1.62816e-140		Cdc42ep2	0.316448	5.55871e-27		Fgr	0.715269	1.84675e-25
Rpl9	0.3274	1.00779e-126		Ptms	0.420593	5.4797e-65		H2-K1	0.42034	4.0636e-93		Dlgap5	0.28752	9.14124e-140		Pla2g7	0.678953	1.71391e-26		H2-Q7	0.791854	1.84922e-25
Rpl35	0.334374	1.99115e-126		Tmem119	0.489228	1.80692e-64		Cd33	-0.521226	5.6211e-93		Tacc3	0.577481	1.46728e-136		Ecm1	1.17137	5.30317e-25		Itga6	-0.677225	2.73868e-25
Irf7	-1.09814	3.82282e-126		Gpr34	0.352169	2.30363e-62		Rplp0	-0.444244	8.67187e-93		Spc25	0.289906	3.78623e-135		Csf2rb	0.552437	1.12272e-24		Rps4x	-0.476532	2.41077e-24
Dynll1	-0.525601	1.82361e-125		Spint1	0.39275	3.41943e-62		Rpl32	-0.398922	9.91954e-93		Aurkb	0.512477	2.57259e-129		Gclm	0.496789	1.31701e-24		H2-T23	0.711621	3.49891e-24
Alox5ap	0.554261	2.49941e-124		Fcrls	0.868597	8.87783e-62		Rps6	-0.374083	2.2598e-91		Cdkn3	0.498571	9.25508e-129		Tmsb4x	-0.388833	1.39881e-24		Isg15	1.19636	6.00468e-24
Rpl34	0.310269	4.73971e-124		B2m	0.275368	6.8133e-61		Cfp	0.67429	2.67204e-91		Ccne1	0.311072	3.20606e-128		Klf13	0.531455	2.13517e-24		Psmb10	0.612041	1.97011e-23
Rps15a	0.324353	7.00667e-123		Bst2	0.475909	4.71608e-60		Rps10	-0.312917	2.44525e-90		Cenpq	0.323013	8.74733e-127		Ptpn1	0.519504	5.94763e-24		Fpr2	0.747234	2.04765e-23
Rtp4	-0.66203	2.89308e-122		Ahnak	-0.547491	1.5821e-58		Slc40a1	1.0975	2.69738e-90		Lmnb1	0.866275	3.10509e-126		S100a8	0.441504	8.74478e-24		Rpl3	-0.529703	2.96529e-23
Ciita	-0.618575	4.40777e-122		Ctsz	0.318346	2.65975e-58		Ifi213	0.333632	5.35411e-90		Fbxo5	0.310966	6.6549e-126		Aif1	-0.691137	8.78281e-24		Sectm1a	0.268179	5.05972e-23
Hexa	-0.470559	1.08218e-119		Pla2g7	-0.531817	3.15581e-58		Isg15	0.657944	6.01024e-90		C330027C09Rik	0.260682	2.05734e-125		Neat1	0.874654	8.75976e-23		Nfkb1	0.712719	5.55718e-23
Rps5	0.320975	2.55924e-119		Nfe2l2	0.348878	4.4743e-58		Rpl39	-0.30349	3.09647e-89		Cks1b	0.886338	5.80796e-125		Tnfaip3	0.721853	1.0648e-22		Stab1	-0.941287	8.92799e-23
Rpl18	0.336456	2.26934e-118		Emb	-0.549873	9.02605e-58		Paqr9	0.327014	6.17809e-89		Mki67	1.2786	8.30682e-125		Dapk1	0.430188	2.59915e-22		Nod1	0.50905	8.97224e-23
Rps4x	0.299798	1.11229e-117		Pea15a	0.35481	9.31704e-58		Rps3	-0.347009	1.39393e-88		Cdk1	0.790694	3.23437e-124		Drap1	0.538485	2.79441e-22		Rpl10a	-0.501902	1.12508e-22
Ly6e	-0.824192	1.36384e-117		Msr1	-0.45155	1.78592e-57		Rpl30	-0.292386	1.93281e-88		Diaph3	0.251945	6.61876e-121		Clec4e	0.593051	2.96483e-22		Rpl12	-0.499845	1.3554e-22
Rpl37	0.289713	1.70946e-117		Hspa5	0.465508	5.63043e-57		Clec12a	0.468266	1.70548e-87		Stmn1	1.88858	7.95748e-119		Fkbp5	0.560073	4.192e-22		Gdi2	-0.468995	1.41861e-22
Rpl36a	0.344678	2.33223e-117		Idh1	-0.386617	1.72573e-56		Timd4	0.433025	1.06551e-86		Hist1h1b	0.738003	5.8751e-118		Helz2	0.407846	6.3871e-22		Rpl32	-0.537199	2.36573e-22
Emb	0.578503	1.23866e-115		Lst1	0.371481	1.82057e-56		Samhd1	0.481811	1.76078e-86		Bub1b	0.504362	1.21768e-117		Napsa	0.507155	7.0493e-22		Itgal	1.03259	2.63734e-22
Oasl2	-0.58899	2.73662e-115		Man2a1	-0.342486	5.81579e-56		Rpl27a	-0.290359	1.94319e-85		Ckap2l	0.473844	1.89779e-116		Msrb1	0.464518	8.87354e-22		Gsap	0.546435	3.84265e-22
Axl	-0.541466	1.25773e-114		Slamf9	0.408841	6.74258e-56		Rpl8	-0.326512	2.68487e-85		Ccnb2	0.883146	6.34534e-115		Il1a	0.726226	9.46683e-22		Tmbim6	0.454201	5.5619e-22
F13a1	0.966275	1.37679e-113		Lat2	0.364139	7.28881e-55		Hexa	0.380461	9.09583e-85		Dhfr	0.443582	9.95305e-113		Olfml3	-0.675218	1.24532e-21		Cd33	-0.643279	8.84406e-22
Msrb1	0.497049	1.43446e-113		Herpud1	0.527204	9.12029e-55		Igf1	0.62169	1.14621e-84		Smc2	0.849909	1.6471e-110		Alox5ap	0.565387	1.33885e-21		Rasa4	0.552584	1.04386e-21
Psmb9	-0.50344	2.52305e-113		Mgst1	-0.443235	1.34597e-54		Oasl1	0.269776	1.46804e-84		Tyms	0.71243	1.40828e-109		Txn1	0.5787	1.45175e-21		Rps25	-0.433007	1.21806e-21
Psme2	-0.515661	1.23678e-111		Cd72	0.437633	4.02313e-54		Ifi203	0.548597	1.65285e-84		Mad2l1	0.37298	3.80052e-109		Zfp36	0.471377	1.58254e-21		Rpl35a	-0.372019	1.24285e-21
Nr1h3	-0.829091	8.23196e-111		Basp1	0.412919	5.0433e-54		Parp14	0.499392	2.12732e-84		Rrm1	0.783963	4.32979e-109		Hilpda	0.966308	3.16103e-21		Rps3	-0.466986	1.57198e-21
Hspa5	-0.649612	1.86999e-109		Calr	0.368684	1.03028e-53		Rps2	-0.371206	2.24417e-83		Cdc45	0.277577	4.99265e-109		Junb	0.518162	3.81586e-21		Rpl13	-0.462817	1.81046e-21
Fcgr3	0.3806	2.62042e-109		Fcna	-0.936938	1.80398e-53		C6	0.68434	2.91073e-83		Anln	0.326081	1.11859e-106		Ms4a6c	-0.503352	4.07579e-21		Igtp	0.731227	2.26234e-21
Rps7	0.326522	2.04951e-107		Dusp3	-0.340848	2.4362e-53		Rps15a	-0.323102	4.11302e-83		Cenpw	0.471996	2.01828e-106		Lbp	0.28735	4.1883e-21		Fam49a	0.525762	2.39723e-21
H2-DMa	-0.582121	2.82564e-104		Klf13	-0.375915	1.1118e-52		Bank1	0.409387	6.23738e-83		Knstrn	0.470436	5.56287e-106		H2-DMa	-0.714479	5.66187e-21		Ntpcr	-0.681142	2.83373e-21
Mndal	-0.614308	1.14933e-103		Cd81	0.344839	2.04754e-52		Siglec1	0.356111	5.68274e-82		E2f8	0.321184	3.02954e-105		Sdc3	0.617724	1.06934e-20		Ly6e	0.581049	3.56646e-21
Isg15	-0.806986	2.12015e-103		Hp	-0.382464	8.003e-52		Creg1	0.559793	1.7452e-81		Slc43a3	0.263377	7.17778e-103		Ms4a6b	-0.661251	1.13306e-20		Adam17	0.626464	5.45045e-21
Cd72	-0.732861	1.84425e-101		Apoc1	-1.28068	2.44992e-51		Actn1	0.524768	2.12433e-81		Ube2c	0.929661	8.59012e-103		Tcf7l2	0.40856	1.40684e-20		Ly6a	1.05139	6.69382e-21
Calr	-0.512859	1.84882e-100		Hspe1	0.296406	2.10258e-50		Rps27a	-0.302836	5.94538e-81		Mcm5	0.708529	5.34025e-102		Clec1b	0.655948	1.52135e-20		Rnf213	0.707383	9.28902e-21
Rpl38	0.253032	6.21975e-100		Tlr12	0.330973	9.94478e-50		Fcna	0.831841	8.84149e-81		Hist1h2ap	1.33818	2.41805e-100		Dusp2	0.893534	2.43604e-20		Sppl2a	0.592928	1.33827e-20
Tgm2	-0.740748	6.55435e-100		Rasgrp2	-0.284261	1.14812e-49		Tapbp	0.410189	2.41462e-80		Aurka	0.284046	1.1054e-99		Gm12840	0.570493	2.84015e-20		Tpt1	-0.415189	1.3715e-20
Gngt2	-0.566724	7.52466e-100		AW112010	0.343513	7.21621e-49		Jaml	-0.823004	3.39805e-80		Hmgb3	0.319865	6.03786e-98		Ear2	0.713877	3.23487e-20		Ube2l6	0.462552	1.78905e-20
Klf9	0.423457	8.24723e-100		Hvcn1	0.275868	1.33035e-48		Dtx3l	0.402218	5.5669e-80		Ncaph	0.272771	5.57123e-97		Slc40a1	0.783912	3.43762e-20		Pfn1	0.44952	2.18892e-20
Cd33	0.442927	8.98879e-100		Epb41l2	0.380394	5.40761e-48		H2-T23	0.495937	8.35988e-80		Plk4	0.311791	7.85079e-94		Adgre4	0.296309	4.31147e-20		Ifit2	0.851292	2.40796e-20
Ptprc	-0.44473	1.80369e-99		Cd83	0.512332	5.82892e-48		Rpl23	-0.290159	1.61488e-79		Hmgb2	1.73959	8.06768e-91		Bst2	-0.808347	4.48678e-20		Plac8	1.05125	2.43813e-20
Rpl18a	0.281698	2.54783e-99		Mertk	-0.348699	9.68893e-48		Hpcal1	0.388942	1.50515e-78		Mcm7	0.607967	1.89051e-89		Txnrd1	0.539803	4.86159e-20		Ssh2	-0.618606	2.45191e-20
Adgre1	-0.509272	2.60606e-99		Plbd1	0.390099	6.73353e-47		Itgal	0.6455	1.68526e-78		Tmpo	0.921829	2.22101e-85		Slc7a11	0.644771	5.67775e-20		Vamp8	0.41957	3.11489e-20
Serinc3	0.422219	2.66212e-98		Sult1a1	-0.374782	1.05212e-46		Ccr1	-0.541961	2.83953e-78		Ptma	0.895527	3.88121e-85		F10	0.619487	5.9189e-20		Rpsa	-0.489696	3.4061e-20
Serf2	-0.309125	4.11473e-98		Blnk	0.304535	1.90623e-46		Socs3	-0.880695	5.14944e-78		Hirip3	0.343438	1.70341e-81		Ncoa1	0.381241	6.67046e-20		Dab2	-0.761791	4.1326e-20
Csf1r	-0.488628	5.73283e-98		Atf3	0.613523	2.10267e-46		Rpl11	-0.323733	1.40681e-77		H2afz	1.20109	4.71082e-80		Pmepa1	-0.958244	9.1949e-20		Rps27a	-0.440396	4.25662e-20
Rpl39	0.271919	1.10739e-97		Plod1	-0.326577	2.41339e-46		Tmbim6	0.309645	2.14514e-77		Mis18bp1	0.303612	9.56782e-80		Crip1	0.734972	1.05075e-19		Rpl36	-0.423849	4.61048e-20
Trim30a	-0.57155	9.45531e-97		Fn1	-0.999899	5.4346e-46		Plac8	0.814397	9.00997e-77		Ezh2	0.562057	3.15282e-79		Csrnp1	0.542041	1.08769e-19		Psme1	0.463056	4.90801e-20
H2-Q7	-0.53936	3.57098e-96		Ogfrl1	-0.353497	5.77933e-46		Adgre1	0.416944	1.79781e-76		Tubb5	1.18791	7.72516e-78		Clec4d	0.483481	1.47759e-19		Plekho2	0.628379	5.13024e-20
Eps8	0.420278	4.62238e-96		Ntpcr	0.336544	7.63721e-46		Rpl35	-0.317044	1.24416e-75		Prim1	0.293125	8.09971e-78		Arf2	0.426468	2.32715e-19		Rps14	-0.397844	5.6154e-20
Fyb	-0.498471	1.19402e-95		Camk1	0.314501	1.03048e-45		Rpl10a	-0.324457	4.41318e-75		Rfc5	0.430489	1.71512e-77		Man2a1	0.456008	4.41783e-19		Rps23	-0.409836	1.0951e-19
Pilra	-0.480237	1.17398e-94		Gpx4	-0.287877	3.54512e-45		Ifi211	0.396963	8.10017e-75		Ran	0.926718	1.97514e-76		Add3	0.402222	5.42795e-19		Cdc42ep2	0.387234	1.15573e-19
Mt1	0.577335	2.31772e-94		Il21r	0.264877	4.32816e-45		Rps24	-0.253398	2.25286e-74		Hmgb1	0.939334	8.17979e-75		Rps20	-0.328609	6.06256e-19		Rps5	-0.43638	1.21973e-19
Ywhah	-0.415091	4.11977e-94		Rpsa	-0.273316	3.55612e-44		Spint1	-0.454247	2.90461e-74		Chaf1a	0.287986	1.04262e-74		Mkrn1	0.480821	1.11353e-18		Marco	1.65709	1.33879e-19
Tmbim6	-0.34914	7.41681e-94		H2-M2	0.83757	4.19648e-44		Rps20	-0.263152	2.91909e-74		Tuba1b	1.10594	2.63381e-71		Cd164	0.433772	4.63536e-18		Rpl5	-0.415782	1.41357e-19
Hp	0.458818	3.21243e-93		Gatm	0.393777	6.2506e-44		Ifit1	0.275273	5.71519e-74		Anp32b	0.785023	3.32176e-71		Rap1b	0.346314	5.3459e-18		Rps13	-0.425066	1.49771e-19
Lpl	-1.0165	6.89784e-93		Rbms1	-0.30289	1.10491e-43		Gm5150	0.402866	6.86685e-74		Cks2	0.848867	1.30913e-70		Tcn2	0.504693	5.47961e-18		Tnfaip2	0.923161	1.5707e-19
Itga9	-0.488454	1.49371e-92		Fabp7	-0.465785	3.86328e-43		Ddx58	0.320871	1.23334e-73		Lig1	0.648625	4.59248e-70		Cd44	0.450609	6.18588e-18		Cd52	0.543938	1.71168e-19
Rpl5	0.271212	1.1082e-91		Arg1	-1.06184	4.9494e-43		Clec4a3	0.45094	1.29219e-73		Smc4	0.845777	1.00104e-69		Ly86	-0.428415	8.93905e-18		Rps29	-0.3195	1.72341e-19
Rps27	0.285405	2.55484e-91		Gpx3	-0.452399	6.48665e-43		Ifi47	0.393483	1.61295e-73		Rpa2	0.427228	1.48367e-69		Hpgds	-0.527977	1.12875e-17		Gbp8	0.584655	2.05579e-19
Rpl6	0.257576	5.17196e-91		Id3	-0.924581	1.77361e-42		Engase	0.409303	8.71551e-73		Lsm2	0.60398	5.0167e-68		Saa3	2.22171	1.30103e-17		Sdc3	0.868928	2.27884e-19
Rpl4	0.308744	1.49022e-90		H2-K1	0.25639	2.32938e-42		Fam129a	0.501096	1.05894e-72		Haus4	0.365696	2.28901e-66		Pmaip1	0.526944	1.56453e-17		Vasp	0.690425	2.59638e-19
Rpl26	0.251712	4.88804e-90		Slc29a3	0.306982	3.18472e-42		Pilrb1	0.35796	1.47583e-72		Dut	0.660437	1.04844e-65		Folr2	0.448062	1.82949e-17		Rpl14	-0.488622	3.22961e-19
Cd5l	-1.9035	1.13005e-88		S100a10	-0.544987	3.90558e-42		Mpeg1	0.352577	5.14987e-72		Tagln2	0.888019	2.29137e-65		Bnip3l	0.397867	2.60866e-17		Apobec3	0.673621	4.02585e-19
Rpl15	0.284798	1.18222e-88		Napsa	-0.359872	3.91665e-42		St3gal5	0.593436	1.25282e-71		Fen1	0.481625	2.59266e-64		Marco	1.30387	2.79046e-17		Ddhd1	0.700168	4.50412e-19
Rpl29	0.291553	7.13637e-88		Pdgfb	0.299435	4.88573e-42		Tmem106a	0.405597	1.40965e-71		Nucks1	0.787936	5.73531e-64		Aspa	0.286786	2.92486e-17		Rps10	-0.424589	4.51219e-19
Klhl6	0.433052	7.29321e-88		Cd300lf	-0.343669	1.27881e-41		Treml4	0.413131	1.82452e-71		Tipin	0.461388	5.27686e-63		Pabpc1	0.300689	3.41962e-17		Fgl2	0.810762	5.30992e-19
Ccr1	0.467793	1.09393e-87		Cd302	-0.299418	1.46401e-41		Fcgr4	0.499298	3.67088e-71		Incenp	0.582064	2.59183e-62		Cd14	0.625925	4.02063e-17		Acp2	0.625103	5.38213e-19
Sult1a1	0.446477	1.65226e-85		Drap1	-0.324275	2.86567e-41		Rps16	-0.262461	8.5931e-71		Dbf4	0.432975	4.31995e-62		Ccl24	0.426428	4.03392e-17		Fkbp5	-0.776509	5.57715e-19
Gda	0.455845	2.86744e-85		Fam105a	0.272532	3.93873e-41		Rps17	-0.298775	6.85157e-70		Gmnn	0.631999	7.37308e-62		Il18bp	0.62372	5.69847e-17		Rps8	-0.392612	5.71225e-19
Gbp2	-0.691992	5.17597e-85		Gpnmb	-0.901855	7.87225e-41		Znfx1	0.403499	8.12653e-69		Sae1	0.463778	2.55332e-61		Adam10	0.409924	7.63744e-17		Lcp1	0.520467	7.11207e-19
Rps17	0.274618	9.77479e-85		Txn1	-0.393935	8.91001e-41		Acp2	0.413478	1.1489e-68		H2afv	0.88795	7.19633e-61		AB124611	0.421079	8.55612e-17		Psmb9	0.526287	7.32973e-19
Slfn5	-0.683898	2.94066e-84		Fgl2	0.325554	9.72765e-41		Marco	0.456235	1.38446e-68		Syce2	0.47883	8.76584e-61		Fcrls	-0.964278	9.30559e-17		Rps16	-0.373733	8.2583e-19
Tlr12	-0.415097	3.42639e-84		Capg	-0.435567	1.15954e-40		Ifi44	0.313174	2.18508e-68		Hells	0.344063	2.26362e-60		Gsn	-0.473354	1.03131e-16		Slc2a6	0.423481	8.66058e-19
Mpeg1	-0.397815	9.04515e-84		Zyx	-0.337568	1.36233e-40		Eef1b2	-0.322863	2.5105e-68		Selenoh	0.691101	2.34607e-60		Polr1a	0.270343	1.05905e-16		Ifi211	0.537223	8.95249e-19
Mgst1	0.46067	1.58122e-82		Tmem50b	0.289795	3.12457e-40		Gpx1	0.470652	6.79435e-68		Dek	0.75219	6.59342e-60		Eepd1	0.343765	1.60531e-16		Rpl18a	-0.42125	1.14045e-18
Zbp1	-0.423482	2.38014e-82		Cd163	-0.476329	5.78841e-40		Psap	0.46077	7.16405e-68		Cbx5	0.397704	2.68695e-59		Acp5	0.674447	1.93823e-16		Actb	0.481527	1.1923e-18
Grb2	-0.359685	3.03365e-82		Helz2	-0.40497	5.98008e-40		Cirbp	-0.47554	8.79163e-68		H2afx	0.715628	7.59046e-59		Lyve1	0.280024	2.05971e-16		Timd4	1.12444	1.28888e-18
Hck	-0.404614	1.41024e-81		Ttc39c	-0.471366	6.21557e-40		Ifi204	0.465674	1.67552e-67		Tubb4b	1.0771	9.72272e-59		Stx3	0.420703	3.03183e-16		Rpl8	-0.402517	1.36476e-18
Fgl2	-0.538382	1.81149e-81		Rgs10	0.251151	1.03437e-39		Themis2	0.385557	6.18324e-67		Rfc4	0.314178	2.82298e-58		Fam43a	0.287722	3.64152e-16		Ctsl	-0.820493	1.38975e-18
Ctsc	-0.369603	2.01425e-81		Lap3	0.334847	1.16741e-39		Ifi209	0.357079	3.20779e-66		Gins2	0.318571	1.5214e-57		Atp1a1	0.411991	4.14753e-16		H2-D1	0.430585	1.7828e-18
Gpx4	0.321889	2.43142e-81		Mrc1	-0.452891	2.07699e-39		Rtcb	-0.419926	4.43279e-66		Ppia	0.563001	2.44664e-57		Klf6	0.532955	4.24909e-16		Clec9a	0.356962	2.0538e-18
Ifi203	-0.536977	3.33864e-80		Gpr65	0.349156	2.67319e-39		Evl	0.392768	7.21594e-66		Nrm	0.434133	5.98536e-57		Marcksl1	0.678593	4.49227e-16		Nfkb2	0.460605	2.19995e-18
Pltp	-0.828972	3.52893e-80		Slc43a2	-0.314777	5.80931e-39		Il18bp	0.709048	9.55077e-66		Usp1	0.483959	7.63303e-56		Cebpb	0.525532	5.1628e-16		Serinc3	-0.598755	2.78465e-18
Socs3	0.687491	7.03815e-80		Ifngr1	-0.307238	1.02538e-38		Clec4b1	0.377835	3.11373e-65		Hmgn2	0.778913	9.20658e-56		Slpi	1.19698	6.67417e-16		Pla2g16	0.645712	3.0128e-18
Tap1	-0.459133	1.52564e-79		Atp1a1	-0.281883	1.13764e-38		Cd53	0.305177	3.85114e-65		Hist1h2ae	0.550672	8.6327e-55		Ntpcr	-0.547503	9.84132e-16		Rps3a1	-0.40775	4.20723e-18
Myo1f	-0.399059	1.74493e-79		Tmem268	-0.259096	2.008e-38		Rps19	-0.288081	7.47717e-65		Snrpd1	0.631905	1.00537e-54		Hgsnat	0.443708	1.0284e-15		Rpl11	-0.427138	4.94502e-18
Eef1b2	0.2883	3.80367e-79		Hmox1	-0.569135	4.23906e-38		Xaf1	0.348779	1.35752e-64		Hint1	0.566056	1.1626e-54		Lat2	-0.488111	2.60449e-15		Rpl17	-0.411981	5.04393e-18
Cd300a	-0.482317	6.08178e-78		Ninj1	-0.417205	4.68389e-38		Rps7	-0.30419	1.38061e-64		Rangap1	0.447926	1.34974e-54		Flna	0.433022	2.80825e-15		Txn1	0.700071	6.13612e-18
H2-D1	-0.345689	1.45785e-77		Psmb8	0.281459	1.14443e-37		Aldh2	0.383089	2.75113e-64		Cdkn2c	0.400114	2.99785e-54		Psmb8	-0.481748	3.40628e-15		Gpr84	0.412486	6.5001e-18
Clec12a	-0.469885	2.16504e-77		Pira2	-0.291219	1.18096e-37		Clec1b	0.626553	6.10707e-64		Dnajc9	0.402127	1.65994e-53		Cxcl2	0.772657	3.42558e-15		Rpl30	-0.386517	7.10921e-18
Ly6a	-1.15263	5.10855e-77		Ifitm3	-0.717342	2.01628e-37		Rpl18	-0.295493	1.4288e-63		Psip1	0.334716	5.6946e-53		Rmnd5a	0.37433	3.63158e-15		Zbp1	0.57292	7.3723e-18
Fam26f	-0.569712	2.05418e-76		Pirb	-0.333025	1.10691e-36		Rpl22l1	-0.38622	1.68629e-63		Cbx3	0.617553	5.97963e-53		Mcemp1	0.281729	4.04039e-15		Cx3cr1	-0.807823	7.53996e-18
Hsp90b1	-0.425816	4.47884e-76		Adssl1	-0.251115	1.11819e-36		Fyb	0.409888	3.14319e-63		Anp32e	0.705885	1.24061e-52		Pira2	0.314952	4.18484e-15		Rpl9	-0.395413	1.10017e-17
Unc93b1	-0.318334	1.05842e-75		Mkrn1	-0.305759	3.3495e-36		Cd47	0.351115	8.67741e-63		Mcm2	0.428612	1.51537e-52		Lgals1	-0.856465	4.36187e-15		Ifit1	0.72058	1.10313e-17
Marcks	-0.452548	1.5758e-75		Clec4a1	-0.303557	4.31627e-36		Plin2	0.582801	4.73559e-62		Alyref	0.538616	1.51803e-52		Mcl1	0.350897	5.54369e-15		Ptpn6	0.480969	1.13973e-17
Psme1	-0.355239	2.3676e-75		Ap2a2	-0.278246	6.36477e-36		Stat2	0.367092	1.01031e-61		Topbp1	0.469316	1.6918e-52		Ppfia4	-0.525554	5.82678e-15		Axl	0.522056	1.20556e-17
Evl	-0.431721	3.89701e-75		Sulf2	0.256326	7.88876e-36		Myo1f	0.35434	1.03647e-61		Nasp	0.575323	4.77622e-52		Me2	0.387609	5.90538e-15		Relb	0.453304	1.22779e-17
Ogfrl1	0.362112	3.91949e-75		Ddhd1	-0.327549	1.93584e-35		Rpsa	-0.317113	1.67603e-61		Dtymk	0.520691	7.7748e-51		Epb41l2	-0.470031	7.25255e-15		Mx1	0.416926	1.60719e-17
Ifi47	-0.516429	8.97623e-75		Dmpk	-0.400872	3.72756e-35		Ddx60	0.301175	2.20814e-61		Ube2s	0.78623	4.70797e-49		Slc43a2	0.4119	7.78766e-15		Spi1	0.43594	1.70159e-17
Ifngr1	0.359406	6.94836e-74		Sdf2l1	0.401691	8.11871e-35		Sh3bgrl3	-0.325289	2.22468e-61		Ranbp1	0.749425	6.97719e-48		Serpinb6a	0.5358	8.5594e-15		Alox5ap	-0.712665	2.21919e-17
Igf1	-0.615198	9.03032e-74		Psma6	-0.272753	9.59787e-35		Gngt2	0.485645	2.68174e-61		Chaf1b	0.282334	1.02165e-47		Psma6	0.411607	8.71684e-15		Tmem37	-0.595217	2.65559e-17
Ly86	-0.344265	4.05606e-73		Chil3	-1.61952	1.77198e-34		Rpl34	-0.256141	5.23118e-61		Mcm6	0.571166	1.95471e-47		Gatm	-0.586049	9.50391e-15		Lrrc8c	0.527343	3.09585e-17
Pea15a	-0.381068	7.7949e-73		Ifngr2	0.267505	1.93621e-34		Dhx58	0.286089	4.69155e-60		Ccdc34	0.495723	9.43571e-46		Tgfbr1	-0.590235	1.06843e-14		Eps8	-0.520889	4.05574e-17
Slamf8	-0.443841	1.31767e-72		Anxa2	-0.387669	2.0673e-34		9930111J21Rik2	0.388871	7.16722e-60		Srsf3	0.566997	9.72241e-46		Rtcb	-0.477936	1.26239e-14		Rps12	-0.310201	6.08465e-17
Ifit2	-0.437603	1.65825e-71		Flna	-0.31443	2.11222e-34		Fpr1	0.311634	1.24364e-59		Nap1l1	0.549608	8.68766e-45		Rps21	-0.255461	1.3488e-14		Tgm2	0.794136	8.798e-17
Tgfbi	0.419028	7.39715e-71		Gna12	0.266946	3.01379e-34		Apoc1	1.25717	1.31907e-59		Hnrnpab	0.585352	1.83415e-44		Ramp1	-0.413643	1.50604e-14		Cd5l	1.03687	1.00422e-16
Clec4f	-1.59471	8.11748e-71		Pygl	-0.256486	3.88619e-34		Tmem51	0.361772	2.85854e-59		Impdh2	0.47245	4.86058e-44		Slamf9	-0.514945	1.65535e-14		Mllt6	0.427634	1.02257e-16
Lifr	0.36675	2.50212e-70		Il1b	0.529653	6.697e-34		Rps5	-0.263705	7.98556e-59		Hmgn1	0.579067	5.34912e-44		Lgals3	0.369768	1.70355e-14		Stx11	0.308561	1.03931e-16
Itgam	0.430072	3.10762e-70		Lair1	0.260467	2.31474e-33		Hmgb1	-0.43497	1.14143e-58		Ppil1	0.294746	7.37199e-44		Plac8	0.497558	2.17388e-14		Dtx3l	0.56226	1.08507e-16
Ifit3	-0.495382	4.69577e-70		Jaml	-0.536252	3.07592e-33		Unc93b1	0.278984	1.30822e-58		Rbbp7	0.494881	1.8165e-43		Sod2	0.366795	2.17798e-14		Parp14	0.737109	1.14486e-16
Gbp3	-0.423816	8.69104e-70		Dram2	-0.252934	6.34587e-33		Rpl9	-0.271597	1.39002e-58		Orc6	0.323679	1.16789e-42		Tmem268	0.403072	2.50855e-14		Rpl23	-0.39786	1.28979e-16
Calm1	-0.365812	1.80659e-69		Ddit4	-0.31457	9.37106e-33		Rpl17	-0.266852	3.19718e-58		Lsm5	0.490623	1.91625e-42		Socs3	0.592032	2.56249e-14		Oasl1	0.66385	1.41573e-16
Adam17	-0.371048	3.39711e-69		Folr2	-0.75038	1.53007e-32		Id1	0.437468	6.19012e-58		Atad2	0.67462	2.39171e-42		Ninj1	0.486304	3.21179e-14		Rps17	-0.393465	1.5487e-16
Psap	-0.42001	3.73344e-69		Ifi207	-0.262189	2.48889e-32		Rpl15	-0.278775	9.48359e-58		Hnrnpa3	0.491422	6.0428e-41		Itgb5	-0.479939	3.95791e-14		Rps7	-0.434273	2.4499e-16
Sp100	-0.418089	1.52105e-68		Bnip3l	-0.26413	4.33059e-32		Cybb	0.320892	1.88808e-57		Cmc2	0.326775	1.14494e-40		Rnf149	0.440017	4.68901e-14		Mef2c	-0.500949	2.47055e-16
Plbd1	-0.514402	2.19176e-68		Ccl8	0.970258	9.28724e-32		Rab32	0.41256	2.56447e-57		Lbr	0.405582	1.79794e-40		Itgal	0.389222	5.09918e-14		Oas3	0.410304	2.61879e-16
Batf3	-0.359322	1.6487e-67		Neat1	-0.517103	1.07711e-31		Trim30d	0.284002	6.51912e-57		Ybx1	0.384804	3.75831e-40		Scarb1	0.380155	5.46838e-14		Kcna2	0.373587	2.63261e-16
Itgal	-0.673782	2.80256e-67		Cd9	0.328217	1.15284e-31		Itga9	0.406801	8.36438e-57		Snrpe	0.444864	1.6961e-39		Gadd45b	0.559836	5.47129e-14		Rps6	-0.438843	2.66603e-16
Fcgr1	-0.40959	6.76638e-67		Sh3bp5	-0.294555	1.27629e-31		Ssr4	-0.296746	1.41381e-56		Smc1a	0.479793	3.50628e-39		Pirb	0.412228	5.53571e-14		Rpl27a	-0.354788	3.02171e-16
Dck	-0.326767	1.13369e-66		Pnpla2	-0.275394	2.35637e-31		Itm2b	0.290434	1.6909e-56		Set	0.507233	6.07008e-39		Grk6	0.330756	5.70431e-14		Ifit3	0.803146	3.26564e-16
Acp2	-0.441262	1.73427e-66		Serp1	-0.271747	2.58096e-31		Gm21188	0.343949	2.43789e-56		Ppih	0.268254	2.31708e-38		Mtdh	0.434532	5.84149e-14		Apoe	-0.66612	4.30293e-16
Psmb8	-0.389072	1.85885e-66		Lilr4b	-0.304018	2.87088e-31		Plxnb2	0.378499	2.5115e-56		Mcm3	0.616321	7.77146e-38		Fgr	0.304805	6.63741e-14		Clic4	0.629632	4.44748e-16
Parp14	-0.473423	1.90328e-66		Fcgr3	-0.252512	4.30125e-31		Rps9	-0.253853	4.71167e-56		Ncapd3	0.257671	1.77236e-37		Limd2	-0.43794	8.36959e-14		Slamf7	0.52679	4.56903e-16
Adgre4	-0.407038	2.12514e-66		Mmp14	0.292497	5.64089e-31		Hnrnpa1	-0.402805	4.87722e-56		Slfn9	0.313091	2.00704e-37		Pon2	0.416058	1.05522e-13		Rps15a	-0.386935	5.19833e-16
Sh3bgrl3	0.285226	4.76151e-66		Gpr183	0.30165	6.75652e-31		Adgre5	0.430137	9.92645e-56		Ddx39	0.440791	2.01517e-37		Ppdpf	0.306105	1.27066e-13		Hexb	-0.790074	5.44638e-16
Oas3	-0.357448	8.14539e-66		Serpinb6a	-0.471979	3.03775e-30		Dck	0.29922	1.95599e-55		Rpa1	0.299492	1.81086e-36		Nfil3	0.364646	1.54255e-13		Helz2	0.663127	5.77336e-16
Hsp90aa1	-0.414961	1.50059e-65		Cd5l	-1.74525	3.33953e-30		Tgm2	0.577904	3.13291e-55		Vrk1	0.339703	2.58259e-36		Ddhd1	0.461879	1.97576e-13		Sdc4	0.923574	5.97721e-16
Trem2	0.353612	1.75274e-65		Zmynd15	0.298452	3.85956e-30		Serinc3	-0.394872	3.7314e-55		Hist1h1e	0.314839	5.15875e-36		Itgam	0.523664	2.1391e-13		Fnbp1l	0.390062	8.45616e-16
Treml4	-0.36232	3.71243e-65		Hint1	-0.256445	5.51363e-30		Grb2	0.309818	1.63501e-54		Prdx4	0.483082	5.50532e-36		Rnf103	0.339551	2.17035e-13		Irf8	0.928587	1.2262e-15
Itm2b	-0.333406	9.4438e-65		Ivns1abp	0.252708	2.13335e-29		Ptp4a2	0.327124	1.73877e-54		Banf1	0.4163	1.81514e-35		Creg1	0.346974	2.5198e-13		Trf	-0.616436	1.29745e-15
Lsp1	0.408449	1.2147e-64		Psmd8	-0.263313	5.8596e-29		Cd207	0.824129	1.75039e-54		Rad21	0.529319	2.27592e-35		Chil3	1.11189	2.64259e-13		Arl5a	0.428523	1.37118e-15
Oas1a	-0.296941	2.44481e-64		Vsig4	-1.3236	9.16797e-29		Oas1a	0.301925	4.00786e-54		Dnmt1	0.479563	1.86421e-34		Pea15a	-0.434463	3.57202e-13		Cst3	-0.500962	1.46748e-15
Ddit4	0.383049	3.08852e-64		Tgfbr2	0.271343	9.88791e-29		Zbtb4	0.37445	5.52993e-54		Hist1h4d	0.277804	1.98647e-34		Bmyc	-0.373952	3.6461e-13		Rpl18	-0.4078	1.61679e-15
Pilrb2	-0.341305	3.79833e-64		Tcf7l2	-0.327001	1.21595e-28		Rpl36	-0.251872	1.12409e-53		Srsf7	0.479128	2.18652e-34		Tnfaip2	0.65895	3.67044e-13		Fcgr4	0.748413	1.63272e-15
Irgm1	-0.354878	9.6084e-64		Clec4e	-0.422961	1.27672e-28		Rpl36a	-0.276218	1.27941e-53		Rnf26	0.26612	3.47618e-33		Nfam1	0.355096	4.34756e-13		Rpl37	-0.355679	1.63694e-15
Ltc4s	0.389494	2.64115e-63		BC005537	-0.353366	2.46299e-28		Hpgd	0.819779	1.32008e-53		Hnrnpd	0.44401	5.7204e-33		Plod1	0.360734	4.59221e-13		Irf1	0.971404	1.84923e-15
S100a10	0.425036	3.03609e-63		Klra2	0.268079	3.15039e-28		Mpc1	-0.3517	1.36895e-53		Nudc	0.443924	7.08921e-33		Rps11	-0.260312	4.706e-13		Gbp7	0.811739	2.14245e-15
Fn1	0.580045	4.17225e-63		Ccl12	0.79042	3.70955e-28		Ly9	0.287856	1.92262e-53		Pa2g4	0.470218	7.2935e-33		Atp1b3	0.412305	5.00543e-13		Rgs10	-0.451253	2.70014e-15
Cd52	-0.35846	4.96322e-63		Nfam1	-0.263177	4.29599e-28		Rpl24	-0.250499	4.79721e-53		Pcna	0.549998	9.97552e-33		Sgms1	0.299662	5.11149e-13		Sirpa	0.511143	2.73987e-15
Camk2n1	0.291964	1.02317e-62		Lsp1	-0.337428	4.546e-28		Coro1a	-0.392496	6.89306e-53		Cenpa	0.947822	1.50806e-32		Nlrp3	0.497614	5.636e-13		Lpl	1.06	2.80569e-15
Lrp1	0.324047	1.67504e-62		Eps8	-0.288441	4.62539e-28		Pla2g7	-0.550855	8.29771e-53		Itm2b	-0.50754	1.74197e-32		AW112010	-1.05816	6.45183e-13		Plbd1	0.642293	3.04153e-15
Pfn1	-0.281254	4.31046e-62		Slc40a1	-0.7992	1.65003e-27		Axl	0.378433	8.91105e-53		Atpif1	0.404251	2.48861e-32		Ifrd1	0.444617	6.88388e-13		Themis2	0.542849	3.26518e-15
AY036118	0.394902	5.96933e-62		Plk3	0.28067	2.92414e-27		H2-D1	0.274411	1.40554e-52		Mcm4	0.293586	2.51572e-32		Rara	0.282019	6.88558e-13		Mmp14	0.56083	3.80064e-15
Tmcc3	-0.435036	1.22982e-61		Cd47	-0.287163	5.74289e-27		Pitpnc1	0.336783	5.29511e-52		Smc3	0.439517	5.37188e-32		Runx3	-0.492871	8.05874e-13		Cxcl13	1.05043	4.00244e-15
Ifitm3	-0.820244	1.77376e-61		Wfdc17	-0.600536	6.32497e-27		Irgm1	0.289103	6.64782e-52		Anapc5	0.429768	6.75442e-32		Casp4	0.336102	8.23653e-13		Il18bp	0.630951	4.03647e-15
Ifi211	-0.34042	1.93059e-61		S100a4	-0.567647	1.84232e-26		Zbp1	0.313145	8.9164e-52		Snrpb	0.39979	6.75875e-32		Cd300lf	0.357323	9.09217e-13		Rpl37a	-0.294493	6.14073e-15
Gbp8	-0.376437	3.15965e-61		Vim	-0.498263	3.57687e-26		St3gal4	0.325565	2.30608e-51		Hjurp	0.362813	7.66194e-32		Slc20a1	0.447881	1.06174e-12		Csrp1	0.511648	6.71447e-15
Smim4	0.282673	3.59782e-61		Clec4f	-1.49198	7.4302e-26		Marcks	0.352478	3.51315e-51		Rfc3	0.300876	9.88171e-32		Xdh	0.295186	1.16192e-12		Tlr12	0.381733	6.92242e-15
Rpl22l1	0.322849	6.16191e-61		Pon2	-0.26283	1.60485e-25		Tmcc3	0.402786	4.40943e-51		Cdt1	0.313038	1.12768e-31		Rxra	0.303249	1.9074e-12		H2-DMa	0.482678	8.21809e-15
Serpina3g	-0.712607	9.20047e-61		Cp	0.287004	1.92115e-25		Pilra	0.373725	9.564e-51		Serbp1	0.377327	1.20733e-31		Ndfip1	0.346353	2.07743e-12		Ptprc	0.474829	8.23988e-15
Tmem51	-0.336527	2.0233e-60		Mef2c	0.283491	2.55828e-25		Bst2	0.361764	1.65764e-50		Pmf1	0.318092	1.78299e-31		Rasgrp2	0.29545	2.11573e-12		Clec4f	1.11246	1.16496e-14
Lcp1	-0.32653	2.30271e-60		Zfand5	-0.285292	1.08957e-24		Myo9a	0.335618	2.81177e-50		Rnaseh2b	0.294557	5.14109e-31		Ccnl1	0.354929	2.13848e-12		Rpl36a	-0.402574	1.3482e-14
Ifi213	-0.267035	2.48732e-60		Hsp90b1	0.251518	2.10883e-24		Col14a1	-0.297833	2.87042e-50		Arhgap11a	0.343589	5.3121e-31		Mrc1	0.509399	2.24641e-12		Rpl6	-0.329497	1.39183e-14
Ier3	0.639782	2.26647e-59		F10	-0.26153	2.68951e-24		Serpinb6a	0.48184	3.5124e-50		Exosc8	0.365742	6.10995e-31		Slc8b1	0.36307	2.31789e-12		Gdap10	0.644301	1.57529e-14
Pilrb1	-0.301508	2.56452e-59		Itgam	-0.357527	3.10847e-24		Trafd1	0.348928	5.95422e-50		Nhp2	0.409815	6.13883e-31		Snx18	0.348864	3.41815e-12		Bcl2a1d	0.736947	1.73892e-14
Cd44	-0.512222	3.04302e-58		Id2	-0.412013	3.52611e-24		Psme2	0.269114	2.26159e-49		Ckap5	0.318987	8.14861e-31		Rbms1	0.348706	3.68278e-12		Snx5	-0.436273	1.74833e-14
Dtx3l	-0.357955	3.06418e-58		S100a8	-0.352059	1.25014e-23		Shisa5	0.302735	2.67931e-49		Nme1	0.449035	1.02272e-30		Tmem119	-0.487902	4.08225e-12		Eef1b2	-0.399091	2.11881e-14
Helz2	-0.435642	4.25791e-58		Zfhx3	0.258399	2.77679e-22		Laptm5	0.251155	4.38685e-49		Tyrobp	-0.288814	1.08229e-30		Psme1	-0.38574	4.22897e-12		Rps9	-0.373109	2.81889e-14
Deptor	0.273816	5.85349e-58		Tlr2	0.336048	6.3022e-22		Clec4a1	0.409199	6.64507e-48		Hat1	0.398181	1.76576e-30		Dnajc3	0.298056	4.2561e-12		H2-Aa	0.635598	2.97378e-14
Tomm20	0.287354	6.32821e-58		Pdia6	0.255089	1.68515e-21		Tcf7l2	0.385928	1.00806e-47		Mpeg1	-0.53809	1.78015e-30		Ucp2	-0.318819	5.00428e-12		Scarf1	0.273863	3.01013e-14
Ctsb	-0.410955	8.88526e-58		Skil	0.284339	2.25307e-21		Rpl4	-0.266437	1.48245e-47		Mrpl18	0.392897	2.14968e-30		Foxn3	0.32802	5.89797e-12		Lcp2	0.569773	3.20811e-14
Hint1	0.256844	1.06692e-57		Fam71a	0.261905	2.7468e-21		Lcp2	0.307241	1.66204e-47		Arpp19	0.408737	5.6131e-30		Scd1	0.395325	6.2363e-12		Rpl34	-0.368116	3.68398e-14
Lipa	-0.424555	1.74148e-57		Zfp36l1	-0.296473	5.0116e-21		Mt1	-0.546527	1.91446e-47		Smc6	0.415591	8.0106e-30		Pcyox1	0.329861	7.88373e-12		Cers6	0.633273	6.11946e-14
Basp1	-0.462183	1.77629e-57		Actn1	-0.297949	6.46208e-21		AB124611	0.343438	2.22091e-47		Nsd2	0.44518	1.12142e-29		Ehd1	0.436716	8.50493e-12		Rps24	-0.312315	6.34638e-14
Xaf1	-0.307865	2.13013e-57		Mt2	-0.315703	8.71577e-21		Plekhm1	0.251123	3.05363e-47		Fam111a	0.399526	1.57334e-29		Il17ra	0.301207	9.23616e-12		Rps27	-0.364875	6.48445e-14
Ckb	-0.436575	3.00209e-57		Csf2rb	-0.257346	1.14129e-20		Rxra	0.351141	3.1681e-47		Tuba1c	0.496911	2.49688e-29		Ube2d3	0.277672	9.24084e-12		Psmb8	0.481445	7.02228e-14
Ms4a4c	-0.426058	6.16048e-57		Nfkbia	-0.430764	1.31468e-20		Pilrb2	0.327657	7.25584e-47		Erh	0.361882	1.23712e-28		Mertk	0.305373	9.24624e-12		Rplp0	-0.47575	8.57382e-14
Rnase4	0.335673	2.60792e-56		Ier2	-0.411096	2.36597e-20		mt-Atp8	-0.278883	2.19156e-46		Eif1ad	0.331966	1.28523e-28		Pitpna	0.330397	9.64075e-12		Serpinb9	0.308536	9.65078e-14
Eif3i	0.281536	2.67388e-56		Cd44	-0.387813	2.92227e-20		Pla2g15	0.311112	2.43548e-46		Tmem109	0.355821	1.40927e-28		Ier3	0.588547	9.77421e-12		Phf11b	0.640029	1.11042e-13
Mrc1	0.471614	3.03473e-56		Neurl3	0.266326	3.26375e-20		Slc7a8	0.351539	3.27731e-46		Hmgn5	0.255018	2.8612e-28		Tfec	0.29301	1.26782e-11		Prkcd	0.60122	1.28343e-13
P4ha1	-0.298097	3.83735e-56		Ifi204	-0.26089	3.3726e-20		Slco2b1	-0.33346	3.63665e-46		Rfwd3	0.26144	3.18602e-28		Ctsz	-0.35581	1.36948e-11		Rplp2	-0.282865	1.28453e-13
Ldhb	0.348849	6.80859e-56		Rab32	-0.270206	1.27465e-19		Rnpep	0.287695	4.9359e-45		Ncaph2	0.355985	3.62241e-28		Hspa1a	0.259119	1.45273e-11		Art2b	0.28688	1.65486e-13
Slco2b1	0.303876	3.52738e-55		S100a6	-0.707793	2.14817e-19		Abcg1	0.353684	1.38879e-44		Raly	0.340969	6.37518e-28		Plek	0.444183	1.68326e-11		Batf3	0.616841	2.24523e-13
Cybb	-0.35014	4.28196e-55		Clec1b	-0.458864	3.65299e-19		Sema6d	0.314767	1.56267e-44		Rnaseh2c	0.392513	7.25659e-28		Sh3bp5	0.297993	1.7888e-11		Lst1	0.55242	2.29052e-13
Dmpk	-0.424311	5.42469e-55		Rcan1	-0.253637	5.09047e-19		Inppl1	0.256888	1.65065e-44		Siva1	0.490171	7.69412e-28		Npc2	-0.257263	2.00589e-11		Fosb	-0.70905	2.3908e-13
Arl6ip1	-0.295756	1.31531e-54		Cdh5	-0.322292	7.11417e-19		Cd68	0.318858	2.07142e-44		Snrpf	0.41129	1.39208e-27		Lst1	-0.724403	2.13598e-11		AY036118	-0.657609	2.79206e-13
Cd38	0.339654	2.49115e-54		Cfh	-0.313531	7.99238e-19		Zmynd8	0.290983	2.30946e-44		Hnrnpa1	0.409771	3.57884e-27		Plekho1	-0.350083	2.42718e-11		Trpm2	0.660503	3.0991e-13
Znfx1	-0.363374	3.04243e-54		Fosb	0.292671	1.56036e-18		Tomm20	-0.30402	2.87818e-44		Tfdp1	0.321903	4.41463e-27		Lilr4b	0.377341	2.72368e-11		Mlkl	0.270162	3.56174e-13
Klf13	0.312429	5.22659e-54		Il6	-0.420982	1.71305e-18		Fcgr1	0.345412	4.10765e-44		Csrp1	0.273931	5.52857e-27		Stat3	0.299452	2.75153e-11		Rbm3	-0.808257	3.68207e-13
Jpt1	-0.295421	5.62272e-54		Cd164	-0.269408	2.24209e-18		Scarb1	0.349335	6.55671e-44		Cox5b	0.370858	5.60094e-27		Jun	0.483552	3.14613e-11		Rgl1	0.465187	3.76768e-13
Hk3	-0.308596	7.44467e-54		Bin1	0.268277	8.03749e-18		Tmem119	-0.351923	1.24953e-42		Uchl5	0.319203	7.67141e-27		Sema4d	-0.36097	4.16745e-11		Rpl35	-0.356316	4.25156e-13
Dnmt3a	-0.331656	1.08882e-53		Marco	-0.847259	8.52188e-18		Fabp7	0.328328	1.51978e-42		Jpt1	0.437715	7.72475e-27		Fth1	-0.306458	4.77057e-11		Aif1	0.401781	4.27209e-13
Rnf19b	-0.373471	1.37811e-53		Marcksl1	-0.396123	1.4869e-17		Ppia	-0.27467	6.93191e-42		Snrpa1	0.314703	1.29918e-26		Cd163	0.967927	6.12477e-11		Herc6	0.414736	4.3602e-13
Col14a1	0.26314	1.7031e-53		Trf	-0.267453	1.61898e-17		Rnase4	-0.396484	3.71588e-41		Srsf2	0.37073	1.3539e-26		BC005537	0.350174	7.72245e-11		Coa5	0.451666	4.57349e-13
Gnas	-0.260009	2.18024e-53		Cited2	-0.286439	2.88546e-17		Arap1	0.273496	3.78299e-41		Ssrp1	0.372498	1.63642e-26		Ctnnd1	0.337346	1.15631e-10		Cd44	0.689188	4.57812e-13
Gsr	0.326251	2.74852e-53		Cd63	0.251813	3.74175e-17		Tor3a	0.311385	4.13057e-41		Nop58	0.30518	2.36937e-26		Rab3il1	-0.365116	1.15644e-10		Fos	-0.678121	4.7683e-13
Chil3	1.36988	3.16718e-53		Txnip	-0.293901	2.37114e-16		P4ha1	0.251477	4.21211e-41		Hnrnpu	0.37035	2.71438e-26		Rcan1	0.457918	1.3115e-10		Cflar	0.585219	6.07018e-13
Pdia3	-0.316806	4.42663e-53		Cxcr4	0.266233	3.661e-16		Nrros	0.296199	4.93537e-41		Rbm3	0.616374	3.12741e-26		Stk24	0.303614	1.34297e-10		Lgals3bp	0.498991	7.30635e-13
Ddx58	-0.279685	9.68988e-53		Adgre4	-0.265647	9.78044e-16		Gpr183	-0.31251	5.52251e-41		Lsm3	0.321688	3.33866e-26		Rbpms	0.30094	1.34371e-10		Cycs	0.430352	7.31844e-13
Napsa	0.358217	2.02626e-52		Timd4	-0.337853	1.40427e-15		Ncoa4	0.324985	5.70227e-41		Hnrnpa2b1	0.328678	4.49353e-26		Cx3cr1	-0.624417	1.75842e-10		Ccdc50	0.508837	8.93834e-13
Gpr65	-0.409186	2.43889e-52		Mt1	-0.340915	2.13721e-15		Srgn	-0.35689	7.89869e-41		Nde1	0.279765	4.76973e-26		Blnk	-0.367655	1.86998e-10		Grb2	0.384077	9.66912e-13
Malat1	-0.40182	3.59175e-52		Adgre5	-0.268308	2.88563e-15		Ccr5	0.361776	1.81152e-40		Adgre1	-0.577974	8.49672e-26		Irf1	0.41304	2.22769e-10		Rpl26	-0.331845	9.89234e-13
Hnrnpa1	0.331268	1.08805e-51		C6	-0.397057	3.6087e-15		Tap1	0.285409	6.50758e-40		Dctpp1	0.405042	1.04004e-25		Fam105a	-0.35909	2.34986e-10		Bcl2a1a	0.696203	1.1024e-12
Gbp2b	-0.371573	2.06543e-51		Tspan13	0.320663	8.57599e-15		Gpnmb	0.780311	6.55939e-40		Paics	0.342919	1.53286e-25		Agtrap	0.29586	2.37317e-10		Arl5c	0.603103	1.13622e-12
Zfand5	0.303302	2.43634e-51		Hilpda	-0.38405	1.27276e-14		Rasgef1b	0.342259	8.71483e-40		Hdgf	0.393367	1.98531e-25		Marcks	-0.455681	2.3765e-10		Adgre4	0.574883	1.18505e-12
Dnaja1	-0.33392	1.20938e-50		C4b	-0.431094	2.76436e-14		Hmox2	0.290302	1.06801e-39		Eif5a	0.431521	2.02576e-25		Vsig4	0.82533	2.75234e-10		Sptssa	-0.435975	1.22217e-12
Anapc16	0.267343	1.59901e-50		Dnase1l3	0.320653	5.03689e-14		Trim25	0.37113	1.27836e-39		Mrpl51	0.356174	2.17308e-25		Rpl39	-0.253709	2.81864e-10		Mrc1	-0.66671	1.30679e-12
Dnase1l3	-0.545042	1.82796e-50		Plac8	-0.587247	5.04999e-14		Spic	0.258629	1.54423e-39		E2f1	0.343155	3.34792e-25		Thbd	0.258874	2.95628e-10		Jun	-0.777166	1.33654e-12
Iigp1	-0.519483	2.36879e-50		Atp1b3	-0.280676	5.46515e-14		Ptprc	0.273433	1.62145e-39		Rfc2	0.381474	5.71354e-25		Noct	0.322059	3.24309e-10		Glipr2	0.32912	1.33922e-12
Prkcd	-0.340369	2.49712e-50		Ltc4s	-0.277053	9.69153e-14		Runx3	-0.357419	1.87811e-39		Vars	0.260454	5.87719e-25		Kdm6b	0.404035	3.51802e-10		Abhd12	-0.414389	1.43851e-12
Ifi209	-0.321402	2.59213e-50		Egr1	-0.361059	7.14248e-13		Ier3	-0.623082	2.74623e-39		Rps27l	0.350476	6.85646e-25		Srgn	0.431711	3.51968e-10		Rpl10	-0.363494	1.58057e-12
Cd300lf	0.339002	3.29005e-50		Cd207	-0.665774	9.69292e-13		B430306N03Rik	0.250015	9.26004e-39		Ncl	0.405217	1.60621e-24		Usp25	0.346562	4.04174e-10		Ciita	0.461896	1.64658e-12
Slfn2	0.309317	3.53635e-50		Egr2	-0.285199	2.00833e-12		Npm1	-0.265013	1.32847e-38		Lsm4	0.35492	4.02925e-24		Svbp	-0.332921	4.1937e-10		Rps28	-0.294944	1.65049e-12
Cox7a2l	0.258737	3.86666e-50		Fam46a	-0.265905	3.7687e-12		Fkbp5	-0.503614	2.64967e-38		Nudt21	0.333851	4.09428e-24		Prkar2a	0.300185	4.359e-10		Slfn5	0.802466	2.28381e-12
Stab1	0.427166	4.61529e-50		Manf	0.264479	4.18504e-12		Capg	0.448195	5.41579e-38		Rpsa	0.304183	7.44011e-24		Nkiras2	0.265857	4.40944e-10		Rufy3	0.485505	2.38827e-12
Sirpa	-0.370031	5.40838e-50		Tnfsf9	-0.264366	6.14981e-12		Pld3	0.324238	6.21629e-38		Hnrnpf	0.329245	2.21287e-23		Hbegf	0.437006	4.94771e-10		Rpl4	-0.38246	2.39431e-12
Phf11b	-0.330092	1.11991e-49		Adam8	-0.252983	1.37797e-11		Dhrs3	0.375446	6.40252e-38		H2afy	0.366701	2.55676e-23		Mef2c	-0.44906	5.24613e-10		Daxx	0.400813	2.60633e-12
Adssl1	0.251772	1.92834e-49		Cd300ld	-0.321636	3.23421e-08		Usp12	0.314439	8.90878e-38		Tpm4	0.371023	2.96277e-23		Pnpla2	0.353426	5.84048e-10		Rpl28	-0.335667	2.80192e-12
Tor3a	-0.325198	2.13438e-49		Ccl2	-0.463409	3.88551e-08		Grn	0.254903	1.07523e-37		Hpf1	0.365033	3.0131e-23		Pld4	-0.335689	6.70105e-10		Slc31a2	0.487709	3.55751e-12
Mkrn1	0.291516	4.62087e-49		Samhd1	-0.282391	5.45956e-07		Tns1	-0.305802	1.16521e-37		Ssna1	0.297222	3.04811e-23		Iqgap1	0.296497	7.473e-10		Arhgap45	-0.408245	3.63509e-12
Tmem106a	-0.326795	7.29571e-49		Il18bp	-0.367258	5.8345e-07		Klhl6	-0.327157	2.11711e-37		Npm1	0.343212	3.74543e-23		Mt1	0.490065	7.92162e-10		Ppt2	0.576057	4.44184e-12
Cdh5	-0.395468	8.56697e-49		Itgal	-0.391208	7.32411e-07		Hexb	-0.498413	2.35955e-37		Cdkn2d	0.300055	7.81499e-23		Rgl1	0.314482	8.29183e-10		Gpx4	-0.419801	4.79254e-12
Mtpn	-0.283322	8.8085e-49		Spp1	-0.913144	9.27935e-07		AW112010	0.36219	6.54832e-37		Tsn	0.324425	8.15401e-23		Gm6377	0.378019	8.32231e-10		Ang	-0.401008	5.02735e-12
Ly9	-0.289317	1.20186e-48		Ier3	-0.405552	2.20295e-06		Pira2	0.30316	6.82133e-37		Selenop	-0.74244	8.73017e-23		Naaa	0.355372	8.59145e-10		Rsad2	1.16851	5.1473e-12
Ifi44	-0.255115	2.23625e-48		Irf7	-0.563261	2.20603e-06		Ntpcr	-0.308786	7.76553e-37		Timm50	0.262384	9.7952e-23		Crk	0.264412	9.221e-10		Tgfbi	-0.577624	5.25031e-12
Oxct1	-0.29252	6.01859e-48		Socs3	-0.372045	4.95936e-06		Mef2c	-0.327213	9.15103e-37		Clic1	0.39352	9.84267e-23		Psme2	-0.430674	9.9262e-10		Cxcl16	0.406598	6.17414e-12
Zmynd8	-0.285154	7.47718e-48		Birc5	-0.256827	3.7423e-05		Tmem176a	-0.397743	1.16894e-36		Nt5dc2	0.368365	2.42244e-22		Fos	0.390076	9.97331e-10		Ehd1	0.702387	6.32014e-12
Cxcl16	-0.370242	8.37431e-48		Nr1h3	-0.382972	0.000759152		Sgpl1	0.25112	1.45363e-36		Npc2	-0.299796	4.60195e-22		Cd72	-0.632419	1.00063e-09		Ifi204	0.592411	7.53682e-12
Pdgfb	-0.314006	9.73264e-48						Grina	0.273204	2.49779e-36		Cd300c2	-0.414854	5.484e-22		Wnk1	0.337644	1.01623e-09		Clcn7	0.496953	7.91041e-12
Lacc1	-0.313114	3.47144e-47						Ddx17	0.254404	2.77869e-36		Rps17	0.267565	7.79313e-22		Lamp2	0.303328	1.0971e-09		Fcgr3	-0.442036	8.02772e-12
Gatm	-0.413398	4.50145e-47						Sh2d1b1	-0.262656	3.84997e-36		Lsm6	0.31363	7.98766e-22		Pou2f2	-0.497627	1.23926e-09		Tmem123	0.709459	8.13778e-12
Srgn	0.336266	1.19952e-46						Fam46a	0.396591	4.2382e-36		Fam96a	0.397227	9.91281e-22		Dok2	0.32279	1.34131e-09		Ccr1	-0.542992	8.88439e-12
Themis2	-0.334002	1.92571e-46						Dnmt3a	0.293126	5.9766e-36		Cenpx	0.34424	1.67629e-21		Dirc2	0.282367	1.39336e-09		Rpl24	-0.333727	9.13191e-12
Parp9	-0.259663	3.04873e-46						Ldhb	-0.33033	6.25645e-36		Dpy30	0.278592	1.75091e-21		Hcst	0.258572	1.54694e-09		Tor3a	0.436495	9.31544e-12
Plac8	-0.738768	3.55469e-46						Klf2	0.461613	9.68673e-36		Gns	-0.420002	3.1411e-21		Sult1a1	0.27016	1.55904e-09		Rpl7a	-0.300637	9.58802e-12
Trim30d	-0.25834	4.60537e-46						Lifr	-0.293963	1.52759e-35		Ctsb	-0.547935	4.37127e-21		Ywhaz	0.298784	1.60125e-09		Rapgef2	0.478266	1.02063e-11
Cd300ld	-0.492915	4.72349e-46						Grk2	0.306145	1.7363e-35		Dynlt1f	0.273893	1.05785e-20		Abcd2	0.250247	1.76114e-09		Rpl7	-0.286798	1.07023e-11
Il2rg	-0.29449	6.45083e-46						Dynll1	0.277741	1.9937e-35		Cbfb	0.292327	1.38677e-20		Slc6a6	0.299925	1.77663e-09		Rtcb	-0.469709	1.16048e-11
Klra2	-0.376444	8.24342e-46						5031439G07Rik	0.284608	2.11594e-35		Tubb6	0.306048	1.842e-20		Shtn1	0.300049	1.82982e-09		Rps15	-0.274211	1.25694e-11
Ccr5	-0.3845	1.54411e-45						Epsti1	0.285729	2.86282e-35		G3bp1	0.346596	2.4538e-20		Pgd	0.306884	2.01113e-09		Ccl24	1.40632	1.31228e-11
Rsad2	-0.512432	1.76501e-45						Myl12a	0.288566	5.37601e-35		Fkbp3	0.295542	2.85194e-20		Trim25	0.414256	2.05493e-09		Parp9	0.392342	1.33918e-11
Acvrl1	-0.270386	2.7074e-45						Slfn1	0.260439	5.49477e-35		Ube2e3	0.292978	3.3696e-20		Nsf	0.290352	2.39352e-09		Itgb5	-0.477398	1.4768e-11
Ddx17	-0.295227	2.90165e-45						Atp6v1b2	0.282146	6.03693e-35		U2af1	0.315167	3.5915e-20		Mtm1	0.291291	2.50028e-09		Nectin2	0.274237	1.57641e-11
Stat2	-0.295204	3.65539e-45						Dse	0.262719	9.24086e-35		Ssb	0.311617	4.36131e-20		Asap1	0.284692	2.60996e-09		H2-Ab1	0.547876	1.89808e-11
Psmb10	-0.295675	2.75793e-44						Id2	0.427023	1.35821e-34		Atp5o.1	0.326084	5.50563e-20		Fabp4	0.610866	2.70851e-09		Il1rn	0.648805	2.03995e-11
Samhd1	-0.449984	4.06832e-44						Ptprj	0.289444	1.39443e-34		Tcerg1	0.2627	6.01417e-20		Rilpl2	0.393573	2.95921e-09		Rpl39	-0.299035	2.07959e-11
Slc15a3	-0.31435	5.72816e-44						Rcan1	0.271567	1.48049e-34		Atp5g1	0.329871	8.20415e-20		Ptma	-0.364809	2.98019e-09		Pmepa1	-0.828711	2.40735e-11
Ifit1	-0.275077	1.07435e-43						Cd36	0.354892	2.19727e-34		Vdac3	0.301759	8.80208e-20		Hexa	-0.356846	3.28081e-09		Rpl21	-0.326011	2.7191e-11
Il18bp	-0.656472	1.07475e-43						H2-T22	0.264535	4.03766e-34		Sumo2	0.347086	1.03265e-19		Slc11a1	0.285567	3.59202e-09		Mt1	-0.670363	2.99735e-11
Sla	0.278701	1.2728e-43						Emb	-0.43488	5.18756e-34		Bex3	0.298164	1.03896e-19		Psmb9	-0.404817	3.72414e-09		H2-DMb1	0.499991	3.57407e-11
Rhog	-0.267577	2.21535e-43						Rsrp1	0.322684	6.62868e-34		Calm3	0.342778	1.95978e-19		Gpr183	-0.344948	3.76278e-09		Vsir	-0.417071	4.10251e-11
Apoc4	0.417308	3.9078e-43						Rufy3	0.260164	7.63308e-34		Cdk4	0.335945	2.43129e-19		Ighm	-0.443323	3.81989e-09		Slco2b1	-0.409796	4.13362e-11
Mt2	0.330973	4.55379e-43						Blvrb	0.317484	7.84511e-34		Uqcr10	0.310923	2.58528e-19		Rab32	0.267523	3.95667e-09		Lgals1	-0.740998	5.24724e-11
Creg1	-0.416389	5.5714e-43						Hint1	-0.264977	8.28298e-34		Suz12	0.293351	3.27206e-19		Ftl1	0.25557	4.25109e-09		Vsig4	0.664968	5.3378e-11
Pon2	0.266751	1.4183e-42						Selenop	0.420042	9.92231e-34		Nudcd2	0.279201	3.84119e-19		Sash1	0.308735	4.33552e-09		Clec12a	0.488025	5.3462e-11
Sppl2a	-0.311509	1.41995e-42						Snrpf	-0.267046	1.01294e-33		H2-D1	-0.373248	7.76224e-19		Tlr13	0.286313	4.73532e-09		Tap2	0.450341	5.61469e-11
Actb	-0.250456	2.1943e-42						Ppp1r9b	0.273855	1.49883e-33		Uba2	0.317942	8.22402e-19		Stab1	-0.611699	5.02925e-09		Rack1	-0.270934	6.11581e-11
Fcgr2b	0.308324	3.7751e-42						Smpdl3a	0.265759	1.78551e-33		S100a10	0.570825	1.11784e-18		Dip2c	0.274946	5.03575e-09		Evl	0.551926	6.62636e-11
Sema4d	-0.301197	2.23367e-41						Frmd4b	0.289961	2.30647e-33		Psap	-0.439268	1.24088e-18		1110008F13Rik	0.290784	5.11871e-09		C2	0.552981	7.07798e-11
Ptp4a2	-0.261767	2.74821e-41						Sod1	0.33108	7.177e-33		Mrpl42	0.289804	1.26326e-18		Dtx4	-0.261191	6.44632e-09		H2-Q6	0.320445	7.10999e-11
Folr2	-0.76022	4.19069e-41						Maf	0.304715	1.38764e-32		Atp5g3	0.317422	2.27438e-18		Scarb2	0.314217	6.58978e-09		Mapkapk2	0.453941	7.16978e-11
Lair1	-0.300203	4.48072e-41						Cd63	-0.372816	1.48894e-32		H3f3a	0.270928	2.72497e-18		Tmsb10	-0.587248	7.07432e-09		Zfand5	-0.534934	7.91998e-11
Gbp4	-0.323905	5.50548e-41						Madd	0.262793	1.83601e-32		Ddx39b	0.310314	3.01483e-18		Man1a	0.276814	7.17474e-09		Oasl2	0.487959	8.39442e-11
Ptpn6	-0.274315	6.17795e-41						Sat1	0.287841	2.57769e-32		Xpo1	0.260914	3.3375e-18		Hfe	0.304392	7.27528e-09		Itgam	-0.57423	1.01629e-10
Igtp	-0.256588	1.33947e-40						Chd3	0.261707	2.68213e-32		Prmt1	0.273306	3.59916e-18		Klf7	0.340251	7.34029e-09		Ypel3	-0.434127	1.02667e-10
Pla2g15	-0.283191	2.1255e-40						Cpd	-0.263193	3.23536e-32		Csf1r	-0.447215	4.42709e-18		Zyx	0.277748	7.41482e-09		Rtp4	0.469934	1.05827e-10
Hpcal1	-0.280435	3.39465e-40						Nfam1	0.291476	3.28863e-32		Supt16	0.300383	4.82311e-18		Ets2	0.344535	1.04717e-08		Trafd1	0.369844	1.12561e-10
Ppp1r21	0.250825	7.72421e-40						Eid1	-0.254746	3.47157e-32		Mrpl13	0.283731	1.25669e-17		Gpcpd1	0.32046	1.06225e-08		M6pr	0.378732	1.25303e-10
Il1r2	0.304309	1.22414e-39						Hnrnpd	-0.257987	3.20307e-31		Snrpd3	0.286351	1.319e-17		Il10	0.436501	1.07326e-08		Trim30a	0.511652	1.29695e-10
Slamf7	-0.279322	2.87161e-39						Nampt	0.289548	5.99079e-31		Emb	0.438007	2.39109e-17		Plaur	0.319962	1.10083e-08		Cd69	0.387376	1.34172e-10
Bank1	-0.273652	4.18459e-38						Dennd4a	-0.313676	1.11556e-30		Pgp	0.271861	2.61984e-17		Evi5	0.263462	1.21921e-08		Irgm2	0.36633	1.3713e-10
Nt5dc2	0.258634	4.85154e-38						Cela1	0.267651	1.17679e-30		Rbbp4	0.319527	2.87354e-17		Cd74	-1.12949	1.34579e-08		Ptprj	0.454591	1.40374e-10
Vsig4	-0.944955	7.53585e-38						H2afz	-0.423936	3.7074e-30		Tgfbi	0.379427	3.28451e-17		Ezr	0.296506	1.48942e-08		Myo1e	0.321951	1.66358e-10
Marco	-0.868324	2.40021e-37						Pirb	0.253413	7.1425e-30		Nsmce4a	0.285346	3.68889e-17		Spint1	-0.384091	1.52011e-08		Rpl23a	-0.324927	1.81847e-10
Cadm1	-0.432651	5.69862e-37						Srsf3	-0.268559	7.75501e-30		Gapdh	0.315648	4.1344e-17		Rhoa	0.25919	1.61178e-08		Ly9	0.4695	2.22902e-10
Cd81	-0.370745	6.44122e-37						Hacd4	0.266283	3.64545e-29		Hsp90aa1	0.428921	4.56922e-17		Clk1	0.266403	1.66352e-08		Il4i1	0.343297	2.33794e-10
Klf2	-0.642436	6.76951e-37						Eps8	-0.283271	4.03237e-29		Fcgr4	-0.603473	5.37056e-17		Fcgr1	-0.409899	1.71708e-08		Samd9l	0.340087	2.6823e-10
Pdia6	-0.320405	7.62485e-37						Gbp8	0.259495	4.17091e-29		Tcp1	0.28027	5.42026e-17		Hebp1	-0.370046	1.92357e-08		Rpl31	-0.2844	2.7509e-10
Pnp	-0.309542	1.70023e-36						Sh3bp5	0.322097	1.2196e-28		Ptges3	0.325332	6.79363e-17		Hspe1	-0.323285	2.0144e-08		Sh2d1b1	-0.351429	2.95373e-10
Abi3	-0.281876	6.20306e-36						Cyp4f18	-0.310537	2.4408e-28		Eif1ax	0.277983	7.38909e-17		Cfh	0.492081	2.21184e-08		Cotl1	-0.359684	3.11665e-10
Ncoa4	-0.300907	1.11637e-35						Cdk2ap2	0.272639	6.70951e-28		Atp5b	0.295116	8.09361e-17		F11r	-0.403528	2.46257e-08		Hmgb1	-0.453372	3.19641e-10
Arg1	0.440991	1.60964e-35						Itga6	-0.288672	1.63728e-27		Eny2	0.25891	1.22485e-16		Ptp4a1	0.260704	2.69666e-08		Ccdc88b	0.38707	3.37983e-10
Ms4a6b	0.351769	1.71029e-35						Usp25	0.271553	5.93948e-27		Tceal9	0.279718	1.49036e-16		Gpr34	-0.295932	3.26358e-08		Cstb	0.41796	3.57658e-10
Mpc1	0.258192	2.09781e-35						Arhgap19	0.284468	6.42975e-27		Commd1	0.265611	1.50756e-16		Slfn2	0.301618	3.70784e-08		Sema4a	0.449346	3.65363e-10
Itgax	-0.433862	2.27657e-35						Ckb	0.329778	6.50264e-27		Atp5f1	0.284691	2.69335e-16		Stat1	-0.653761	4.72564e-08		Spic	0.46839	4.28614e-10
Ms4a7	-0.611574	3.75595e-35						Clec2d	0.255339	1.02682e-26		Ctsd	-0.662619	2.76472e-16		Mgst1	0.340796	5.27778e-08		Gm4951	0.426627	4.82287e-10
Lcp2	-0.295523	1.11174e-34						Bcl2a1b	-0.269837	7.24439e-26		Anapc11	0.290904	3.74706e-16		Eif4g3	0.265963	5.63391e-08		Pgk1	0.614614	4.88026e-10
Coro1a	0.272641	1.13293e-34						Apobec1	0.255279	9.11002e-26		Slbp	0.41407	3.9362e-16		Ehd4	-0.360754	5.70885e-08		Cox5a	0.394121	4.9919e-10
Nampt	-0.353848	1.70336e-34						Ptma	-0.265589	3.30478e-25		Rdx	0.286836	4.24821e-16		Slc48a1	0.306453	6.04581e-08		Coro1a	-0.495613	5.11873e-10
Cxcl9	-1.39623	2.01473e-34						Adrb1	0.265862	5.00711e-25		Eif4a1	0.258136	4.24859e-16		Birc3	0.35922	6.40763e-08		Rpl22l1	-0.425935	5.37609e-10
Clec4b1	-0.254057	2.13972e-34						Lbh	0.258393	1.11014e-24		Ctss	-0.278194	4.46998e-16		H2-DMb1	-0.649826	7.00888e-08		Rps19	-0.30172	5.8423e-10
Rtcb	0.250114	2.33718e-34						Ccl6	0.270382	2.86121e-24		Snrpd2	0.289055	4.66791e-16		Ang	-0.343173	7.05522e-08		Cd74	0.481235	6.86719e-10
9930111J21Rik2	-0.289356	3.38726e-34						Cd9	-0.28581	3.05476e-24		Ypel3	-0.413499	7.76575e-16		B2m	-0.341044	7.07429e-08		Hcls1	0.382386	6.92638e-10
C3	-0.515951	4.91865e-34						Cst3	-0.283377	4.07317e-24		Abca1	-0.466527	1.04902e-15		Fam46c	-0.418627	7.28811e-08		Ap1s2	-0.418519	7.16606e-10
Clic4	-0.303501	7.66508e-34						Ctsd	0.314843	8.61929e-24		Snrpg	0.282555	1.17257e-15		Ctsl	0.284926	8.05589e-08		Pilrb1	0.398732	7.98312e-10
Furin	0.316744	9.50326e-34						Glul	0.325761	8.91698e-24		Slfn5	-0.613599	1.50516e-15		Ddx3x	0.307305	8.76455e-08		Naca	-0.311667	7.98857e-10
Blnk	-0.282374	1.65841e-33						Metrnl	0.262059	2.30698e-23		Itm2c	-0.352824	1.54256e-15		Gm44751	0.322623	9.06008e-08		Pf4	-0.610252	1.02652e-09
Timd4	-0.387538	2.06589e-33						Ms4a4c	0.351818	7.15238e-23		Ndufb11	0.261115	1.66357e-15		Frrs1	0.254905	1.02789e-07		Pgap2	0.343298	1.13215e-09
Il1b	-0.403791	4.51196e-33						Filip1l	0.267714	7.40373e-23		B2m	-0.367551	1.90532e-15		Tomm7	-0.263166	1.2055e-07		Cdh5	0.599224	1.19002e-09
Itgb5	-0.288931	6.80778e-33						Hmgn1	-0.257671	8.42191e-23		Atp5j	0.25204	3.56444e-15		Kctd12	0.397372	1.27403e-07		Bcl3	0.379262	1.19257e-09
Ccl2	0.597134	7.39352e-33						Itgam	-0.31619	1.25949e-22		Malat1	-0.484657	4.85892e-15		Il21r	-0.260746	1.35978e-07		Pfkp	0.565091	1.28343e-09
Akirin1	0.254123	7.81937e-33						Cx3cr1	-0.314057	1.30643e-22		Mxd4	-0.368496	5.45045e-15		Itgb2	0.36908	1.4867e-07		Aldoa	0.540386	1.31459e-09
Lpcat2	-0.326654	8.65685e-33						Gm17056	-0.251947	2.88555e-22		Tmcc3	-0.468586	7.98789e-15		Fgl2	-0.465934	1.6956e-07		Cirbp	-0.466795	1.348e-09
BC005537	-0.400543	1.21045e-32						Hmgb2	-0.497172	1.24638e-21		Idh2	0.259581	1.66069e-14		Btg2	0.42257	1.87075e-07		Acvrl1	0.343015	1.36346e-09
Myo9a	-0.267225	1.22181e-32						Cd72	0.353346	1.55641e-20		Rpl14	0.261189	1.69622e-14		Diaph1	0.299923	2.21692e-07		Rpl15	-0.301879	2.45036e-09
Rasgef1b	-0.356451	1.39024e-32						Slc29a1	0.272929	2.16232e-20		Crip1	0.44954	1.71872e-14		Ddit4	0.339329	2.28417e-07		Fyb	0.378597	2.52401e-09
Clec4a3	-0.340692	2.2367e-32						Osm	-0.384682	3.77005e-20		Ywhaq	0.250805	2.71731e-14		Clec5a	-0.256156	2.31116e-07		Klhl6	-0.415411	2.80222e-09
C6	-0.457149	2.90392e-32						Il1r2	-0.256422	8.04412e-20		Ndufb8	0.26684	3.23611e-14		Filip1l	0.308042	2.49965e-07		Dmpk	0.526665	3.08074e-09
Pycard	0.270058	4.40316e-32						Cadm1	0.343287	1.38381e-19		Ndufab1	0.287767	5.43506e-14		Tgif1	0.315707	2.53303e-07		Cd9	-0.547664	3.08831e-09
Gm34084	-0.283468	1.29928e-31						Fcrls	-0.508322	1.51152e-19		Txn1	0.254664	5.72425e-14		App	0.302919	2.62544e-07		Ifngr1	-0.384595	3.32024e-09
Fam129a	-0.328608	1.62611e-31						Lilra5	0.349249	1.71614e-19		Naa50	0.275259	5.86894e-14		Pim1	0.344416	2.79367e-07		Gusb	-0.382675	3.77542e-09
Ppfia4	-0.344519	2.014e-31						Cd164	0.273311	3.53406e-19		Mertk	-0.405246	8.55411e-14		P2ry6	-0.287096	2.82169e-07		Ppt1	0.622995	3.93106e-09
Gbp5	-0.30682	2.2991e-31						Sdc4	-0.263286	6.6647e-19		Psmb2	0.277241	8.73264e-14		Usp3	0.275817	3.06585e-07		Ifih1	0.454798	4.12364e-09
Tlr7	0.262585	3.27259e-31						Adamdec1	0.255134	1.49725e-18		Unc93b1	-0.291202	1.30891e-13		Lair1	-0.330134	3.11998e-07		Csf3r	0.344298	4.62918e-09
Id3	-0.641251	1.37127e-30						Abi3	0.251721	1.52875e-18		Cd300a	-0.446406	1.79783e-13		Mt2	0.613043	3.16198e-07		Ralgds	0.449574	5.24741e-09
Scimp	-0.275221	1.4973e-30						Ttc39c	-0.415708	3.54931e-18		Mrpl57	0.278175	1.943e-13		Sbno2	0.458709	3.1855e-07		Rps2	-0.336402	6.26928e-09
Dse	-0.255763	1.68028e-30						Mgl2	-0.436984	4.13956e-18		Hp1bp3	0.325887	2.63147e-13		Top1	0.305116	3.28868e-07		Fau	-0.262607	6.48538e-09
Neat1	0.354743	1.99162e-30						Ighm	-0.266759	6.16848e-17		Elof1	0.258785	5.20215e-13		Itga4	0.32017	3.72965e-07		Usp18	0.417883	7.60505e-09
Ap1s2	0.284752	2.12342e-30						Rgs1	-0.310636	1.10022e-16		Ipo5	0.255297	7.58421e-13		Ccl12	-0.894022	4.12634e-07		Ube2f	0.411336	8.59846e-09
Apoe	0.259444	2.13112e-30						Hp	-0.27122	2.95871e-16		Apoe	-0.433272	7.7983e-13		Camk1	-0.301417	4.39008e-07		Fcna	0.984197	8.78134e-09
Ldha	-0.283231	5.20438e-30						C4b	0.330656	3.08099e-16		Abracl	0.263467	8.29323e-13		Csf2rb2	0.299531	4.52992e-07		Nrp2	0.421963	8.82977e-09
Olfml3	-0.419263	6.47547e-29						Stmn1	-0.554789	3.30385e-16		Snu13	0.274822	8.31992e-13		H2-Eb1	-1.41088	4.74051e-07		Mxd4	-0.3518	8.97042e-09
Sdf2l1	-0.355198	1.43084e-28						Ms4a6b	-0.275857	1.72902e-15		Atp5j2	0.255067	1.12637e-12		P4hb	0.295072	4.87085e-07		Treml4	0.335943	8.99671e-09
Fcgr4	-0.395232	2.05001e-28						S100a10	-0.264119	2.87125e-15		Ftl1	-0.299764	1.1833e-12		S100a6	0.478466	5.71395e-07		Rpl22	-0.257976	9.05444e-09
Clec1b	-0.454697	2.30724e-28						Ecm1	-0.565332	1.3108e-14		Fkbp2	0.257613	1.80152e-12		Trib1	0.325357	8.13711e-07		C6	0.557856	1.15855e-08
Fgr	-0.257457	2.41007e-28						Cited2	0.279651	3.41697e-14		H2-K1	-0.414978	2.00286e-12		Taldo1	0.250211	8.47196e-07		Mif	0.54057	1.19537e-08
Actn1	-0.332764	2.45138e-28						Hmox1	0.25109	1.12421e-13		Samhd1	-0.488729	4.08561e-12		Eps8	0.261324	8.4922e-07		Bmyc	-0.333306	1.58018e-08
Siglece	-0.34264	1.0392e-27						Hmgn2	-0.266572	2.25504e-13		Cebpa	-0.412291	4.23049e-12		Zeb2	0.258668	8.50161e-07		Lgmn	-0.376532	1.59306e-08
Arf4	-0.259907	1.6341e-27						Siglece	0.316442	9.24062e-13		H2-T23	-0.470032	4.89785e-12		Gadd45a	0.27896	9.73534e-07		Birc2	0.348731	1.85883e-08
Cd274	-0.321597	4.94795e-27						Chil3	-1.42918	1.80423e-12		Pld3	-0.396156	5.39204e-12		Selenos	0.250504	1.00102e-06		Aebp2	0.424272	1.9293e-08
Slc7a8	-0.271688	8.94332e-27						Gda	-0.291687	6.04488e-12		P2rx4	-0.354694	8.26291e-12		Efhd2	-0.281472	1.15898e-06		Dhrs3	-0.387801	2.34606e-08
Hes1	-0.26229	1.13044e-26						Tubb5	-0.295078	6.68952e-12		Hprt	0.269396	1.04546e-11		Npm1	-0.281059	1.18141e-06		Ltc4s	-0.419112	2.37231e-08
Slc29a1	-0.266437	1.71406e-26						Alox5ap	-0.262783	1.29428e-11		Cnbp	0.269008	1.24225e-11		Cyp4f18	-0.376309	1.31865e-06		Rab10	0.361758	2.50703e-08
Cxcl10	-0.884023	4.89383e-26						Mt2	-0.26516	2.24149e-11		Tmsb10	0.335656	1.35657e-11		Dpysl2	-0.277785	1.33808e-06		Nadk	0.322896	2.57114e-08
Syngr1	0.322437	7.13909e-26						Ccl2	-0.418324	4.18704e-11		Asah1	-0.251885	1.78982e-11		Prtn3	0.4052	1.34743e-06		Efhd2	0.338499	2.93151e-08
Wfdc17	-0.56943	1.01291e-25						Ccrl2	-0.338613	4.90993e-11		Cycs	0.291522	2.19953e-11		Fam120a	0.275721	1.36655e-06		B4galnt1	-0.318662	3.11783e-08
Usp12	-0.259134	1.19271e-25						Mki67	-0.259423	1.04645e-10		1810037I17Rik	0.308468	3.182e-11		Slc16a10	0.267076	1.42179e-06		Fcrls	-0.718646	3.12392e-08
Trafd1	-0.251117	2.94362e-25						Plk2	0.279474	2.46917e-08		Tmem86a	-0.378816	3.25437e-11		Fgd2	-0.300807	1.60531e-06		S100a10	-0.565719	3.31693e-08
Manf	-0.300697	3.27837e-25						Apoc4	-0.265662	5.0454e-08		Psmb3	0.267619	3.5858e-11		Id2	0.40584	1.758e-06		Rps11	-0.260586	3.93531e-08
Mafb	0.257022	1.91638e-24						Lyz2	0.250571	1.0633e-07		Ndufa4	0.271709	3.86603e-11		Pxdc1	-0.316361	2.051e-06		Lsp1	-0.497455	3.98059e-08
Hpgd	-0.554081	1.12179e-23						Egr1	0.313468	1.43227e-07		Tpr	0.265282	6.0085e-11		Slco2b1	-0.308996	2.14071e-06		Lifr	-0.345596	4.15894e-08
Tns1	0.259049	1.52517e-23						Birc5	-0.28315	2.71586e-07		Clec4a3	-0.404239	7.0397e-11		H2-Aa	-1.26734	2.18017e-06		Lacc1	0.40936	4.69133e-08
Jun	0.306564	2.6518e-23						Cd14	-0.255522	2.35416e-06		Igf1	-0.529435	7.10445e-11		Ms4a4c	-0.378281	2.34007e-06		Tmem119	-0.425352	5.6351e-08
Pxdc1	-0.261116	3.35777e-23						Slc7a11	-0.281066	4.67775e-06		Hexa	-0.328691	7.94333e-11		Twf2	-0.276458	2.89117e-06		Tmem2	0.270382	6.09222e-08
Irf1	-0.339833	3.84129e-23						Pou2f2	0.257076	5.62861e-06		Dck	0.263448	9.42943e-11		Itgax	-0.511299	3.16685e-06		Etv6	0.373864	6.1862e-08
Sbno2	0.280711	6.51904e-23						Ccl12	-0.39772	7.39641e-06		Bub3	0.294332	1.05216e-10		Basp1	-0.397566	3.90592e-06		Rhbdf2	0.317286	6.19985e-08
Lilra5	-0.296412	8.65057e-23						Anxa2	0.257342	3.83104e-05		Ubc	-0.311145	1.27885e-10		Pomp	-0.262906	3.91012e-06		Dynll1	0.357412	6.84828e-08
Clec2d	-0.276722	9.24438e-23						Ccl8	-0.253131	0.00010062		Lyz2	-0.436107	1.66511e-10		Mef2a	0.260694	4.04742e-06		Hpgds	-0.4024	7.27306e-08
Gdap10	-0.297571	9.39938e-23						F13a1	-0.408707	0.000173998		Mrpl33	0.255546	1.77542e-10		Ifngr2	-0.295464	4.46041e-06		Rpl29	-0.283695	7.55784e-08
Slc40a1	-0.829672	5.23341e-22						Fabp5	0.667264	0.00302739		Pirb	-0.384362	1.87021e-10		Igsf6	0.270338	4.62258e-06		Rnf150	-0.284927	8.36184e-08
Tspan13	-0.295064	7.05887e-22						Gsr	-0.25238	0.00544632		Ptprj	-0.337927	2.07722e-10		Ifi207	0.289163	4.81967e-06		Tlr1	0.382232	8.5064e-08
Fcna	-0.762604	1.22351e-21										Irf8	-0.368734	2.3533e-10		Pygl	0.296893	4.84401e-06		Slc2a1	0.344644	8.76115e-08
Adamdec1	-0.31064	3.41308e-21										Wfdc17	-0.66254	3.26251e-10		Ifi27l2a	-0.801466	4.91095e-06		H2afz	-0.468898	1.01714e-07
Tuba1b	-0.337285	5.67106e-21										Junb	-0.471544	7.14164e-10		Cd63	-0.571616	5.04574e-06		Slc15a3	0.404474	1.0581e-07
Thbs1	0.412324	8.87978e-21										Grina	-0.300749	1.06987e-09		H2afz	-0.418478	5.32028e-06		Selenoh	-0.364837	1.10991e-07
Cyp4f18	0.253017	3.09111e-20										Sirpa	-0.359822	1.28593e-09		Coro1a	-0.366396	5.77553e-06		Rps20	-0.256702	1.13695e-07
Cd63	0.259051	5.55324e-20										Rabac1	-0.253104	1.66077e-09		Colgalt1	0.276527	5.84336e-06		Man2a2	-0.286994	1.15297e-07
Ifi204	-0.319946	3.35668e-19										Ms4a7	-0.63067	5.04248e-09		H2-Ab1	-1.24878	6.4844e-06		Mpeg1	0.290394	1.36541e-07
Ccl24	-0.584981	1.29011e-18										Il10ra	-0.324022	7.68295e-09		Gna12	-0.319507	6.56391e-06		1700017B05Rik	-0.319979	1.46828e-07
Id1	-0.264267	1.52797e-18										Aldh2	-0.309187	3.79879e-08		Alas1	-0.272416	8.24602e-06		Nfkbie	0.321485	1.60569e-07
Spp1	0.385878	2.22339e-18										Sdc3	-0.704198	4.30577e-08		Hmgn1	-0.329791	9.41238e-06		Hmgcl	-0.285804	1.76873e-07
Trim25	-0.252201	3.09763e-18										Klf6	-0.43478	5.72259e-08		Igfbp4	-0.423377	1.28651e-05		Trim30d	0.348339	1.83729e-07
Mgl2	-0.504904	8.21825e-18										Cd84	-0.268215	8.48267e-08		Ypel3	-0.312938	1.32283e-05		Cyp4f18	-0.455724	1.93353e-07
H2-M2	-0.637556	1.05393e-17										Timp2	-0.403484	9.17109e-08		Cd300c2	-0.289917	1.37959e-05		Dap	-0.270398	2.14199e-07
S100a4	0.40385	1.22623e-17										Mgl2	0.326929	1.06341e-07		Mmp14	-0.315105	1.46899e-05		Slamf6	0.310953	2.15056e-07
Cd207	-0.46564	2.27621e-17										Atp13a2	-0.278811	1.09394e-07		Syngr1	-0.39951	1.59643e-05		Hck	0.379076	2.26062e-07
Herpud1	-0.33404	7.03816e-17										Pltp	-0.671931	1.61536e-07		Ifitm3	0.282324	1.62767e-05		Ifitm3	0.500587	2.26728e-07
Adgre5	-0.286449	1.39495e-16										Fyb	-0.346073	1.81836e-07		Bst1	0.279268	2.17935e-05		Psme2b	0.270761	2.46828e-07
Tmsb10	-0.306156	8.04937e-16										Slc15a3	-0.331621	1.88986e-07		Sptbn1	0.286706	2.26917e-05		Mndal	0.553666	2.6354e-07
Cd83	-0.333827	3.35805e-15										Gngt2	-0.383	3.54896e-07		Tagap	-0.259217	3.14652e-05		Lyl1	-0.287488	2.77072e-07
Tgfbr1	-0.300393	1.59546e-14										Lgals1	0.303851	3.69519e-07		Gngt2	0.340844	3.42381e-05		Rasgrp1	0.489629	2.85546e-07
Cxcl13	-0.318049	2.97625e-13										AC149090.1	-0.335379	5.26e-07		B4galnt1	-0.277198	3.55529e-05		Rab3il1	-0.324181	2.968e-07
Ccl3	0.3157	8.78187e-13										Tgfbr2	-0.270026	5.84226e-07		H2-K1	-0.380216	3.88466e-05		Stat2	0.357887	3.10258e-07
Ighm	-0.27905	1.62569e-12										Creg1	-0.375275	1.02122e-06		Cd37	0.273555	4.57271e-05		Rcbtb2	-0.348427	3.14183e-07
Cfh	0.263325	2.16504e-12										Fn1	0.29708	1.10521e-06		Ciita	-0.431337	4.65457e-05		Irs2	-0.349673	3.16397e-07
Ccl5	-0.611672	8.06163e-12										Pnrc1	-0.298347	1.23082e-06		Arl4c	-0.346725	5.19326e-05		Arl11	-0.317125	3.25511e-07
Marcksl1	-0.414057	2.63885e-11										Ppp1r9b	-0.274533	1.41365e-06		Metrnl	0.289083	5.27172e-05		Npm1	-0.334354	3.26752e-07
Pgk1	-0.275818	3.22791e-11										Entpd1	-0.285142	1.66423e-06		Itm2b	-0.271007	6.006e-05		P2ry14	0.367294	3.52573e-07
Plin2	-0.275669	5.06395e-11										Cd5l	-1.39261	1.92351e-06		Ahnak	0.555233	6.6835e-05		Jpt1	0.304416	3.6979e-07
Il1a	-0.254386	5.31532e-11										Cybb	-0.279266	2.17305e-06		Lap3	-0.331806	6.93122e-05		Pik3cd	0.352249	3.79919e-07
Atf3	-0.341922	6.2613e-11										Calm2	0.261601	2.17581e-06		Fbxo32	0.307704	7.43982e-05		Rnf130	-0.285899	4.04156e-07
S100a6	0.490049	3.05404e-10										Arap1	-0.268745	2.26141e-06		Emp3	0.36394	8.04256e-05		Ctsc	0.336387	4.28065e-07
Lyz2	-0.263126	9.4901e-10										Mef2a	-0.254979	2.60029e-06		Tnf	0.477114	8.35418e-05		Phf11d	0.442968	4.79166e-07
Fabp7	-0.277739	1.44376e-09										Bri3	-0.256175	2.63834e-06		Scimp	-0.301677	8.6253e-05		Ifi209	0.472996	4.96934e-07
Ear2	-0.311472	1.0875e-08										H3f3b	0.257327	2.75459e-06		Dhrs3	-0.310965	9.51411e-05		Tnfaip8	-0.319973	5.10467e-07
Tnip3	-0.286973	7.3943e-07										Jund	-0.411748	2.87182e-06		Mafb	0.393022	0.000105833		Larp1	0.380931	5.22882e-07
Cfp	-0.406899	8.52027e-06										Slc40a1	-0.759097	3.26883e-06		Stmn1	-0.601183	0.000128889		Tnip3	0.52347	5.26387e-07
Pou2f2	-0.254655	7.39515e-05										Adgre5	-0.415987	3.30091e-06		Pmp22	0.318958	0.000140774		Ndufb11	-0.307723	5.68076e-07
Mmp12	-0.417543	0.00016107										Sgpl1	-0.259529	3.80293e-06		Slc29a3	-0.284195	0.000169497		Itga5	0.305152	6.08236e-07
Ccl8	-0.827474	0.000756969										Ptpre	-0.283543	3.91067e-06		Fam46a	0.42714	0.000176923		Rap1b	0.286738	6.35955e-07
Gdf3	-0.297413	0.00449065										Evl	-0.309254	3.98354e-06		Bhlhe40	0.286515	0.000202132		Tnip1	0.276875	6.9326e-07
												Tapbp	-0.338661	6.85472e-06		Spp1	-1.07384	0.000209404		H2-Eb1	0.393509	7.0779e-07
												Tpp1	-0.261179	7.40028e-06		Rnase4	-0.392724	0.000237725		Slc36a1	-0.280967	7.43377e-07
												Dhrs3	-0.318679	8.3918e-06		Ppt1	-0.288407	0.000262816		Hpse	0.299395	7.63301e-07
												Btg1	-0.35846	8.45426e-06		S100a4	0.365028	0.000279781		Nt5dc2	-0.32311	8.20992e-07
												Abcg1	-0.327857	1.12159e-05		Lyz2	-0.317967	0.000315543		Col14a1	-0.275399	8.50996e-07
												Smpdl3a	-0.36426	1.43889e-05		Cst3	-0.309436	0.000349792		Acsl5	0.392073	8.69484e-07
												Il18bp	-0.50308	1.58004e-05		Tubb5	-0.397444	0.000361786		Gm12840	0.440747	8.73658e-07
												Bst2	-0.388835	1.9158e-05		Hmgn2	-0.333956	0.000387091		Cyth4	-0.313221	8.75392e-07
												Trafd1	-0.270683	2.41024e-05		Ifi47	-0.36062	0.000393608		Bmt2	0.300134	8.84139e-07
												Mafb	-0.375768	2.52602e-05		Mgl2	-0.526634	0.000424594		Ramp1	-0.303431	9.51948e-07
												Maf	-0.320707	2.86116e-05		C5ar1	0.304242	0.000453223		F13a1	-0.932508	9.75983e-07
												AB124611	-0.315642	4.1651e-05		H2-Q7	-0.388158	0.0004649		Mvp	0.28488	9.85355e-07
												Trpm2	-0.285757	4.93702e-05		Tap1	-0.314158	0.000493604		Syk	0.408851	1.04362e-06
												Pla2g15	-0.276119	5.44848e-05		Ccrl2	0.329266	0.000510501		Tmem51	0.284827	1.14091e-06
												Lipa	-0.339677	5.6352e-05		Sox4	-0.361757	0.000525957		Ddrgk1	-0.295154	1.21405e-06
												Acp2	-0.325377	9.14754e-05		Jund	0.342321	0.000529974		Mvb12b	-0.265637	1.28836e-06
												Slc11a1	-0.262322	0.00010187		Clec12a	-0.35385	0.000600379		Dbnl	0.380651	1.39016e-06
												Themis2	-0.292714	0.00010847		Cdkn1a	0.364694	0.000722664		Bst2	0.330691	1.64152e-06
												Rgs2	-0.405722	0.00013236		Fam20c	0.254445	0.000763545		Cerk	-0.305943	1.66555e-06
												Axl	-0.300724	0.000149798		Scd2	0.282005	0.00105649		Lrrk1	0.328434	1.87179e-06
												Rhob	-0.347298	0.00015824		Egr2	0.396327	0.00108836		Cfp	0.672557	1.93232e-06
												Clec2d	-0.326304	0.000178853		Pik3r1	0.334561	0.00118326		Ssr4	-0.299734	2.08155e-06
												Marcks	-0.278812	0.000192449		Sptssa	-0.263131	0.00119082		Dennd4a	-0.36538	2.08164e-06
												Clec4f	-1.3308	0.000224029		Pold4	-0.257671	0.00124273		Clec4a2	-0.36561	2.08589e-06
												Pitpnc1	-0.259161	0.000250495		C4b	0.844595	0.00124801		Lrp1	-0.391561	2.70099e-06
												Lgals3bp	-0.371545	0.000261759		Gm34084	-0.268175	0.00148908		Ptpn18	-0.268926	2.78078e-06
												C3ar1	-0.25211	0.000318774		Hnrnpa1	-0.281531	0.00201189		Tpd52	-0.28244	2.78711e-06
												Atp6v1b2	-0.250545	0.000324657		Icam1	0.339459	0.00219059		Ldha	0.44218	3.0227e-06
												AA467197	0.29992	0.000328576		Ssh2	0.252427	0.00293963		Atp6v1b2	0.411408	3.08082e-06
												Hmox1	-0.68651	0.000473051		Tlr12	-0.294034	0.00302162		Ubb	-0.285836	3.18735e-06
												Vim	0.301102	0.000617388		Dynll1	-0.30334	0.00306523		Rhog	0.266041	3.36576e-06
												C4b	-0.513292	0.00160142		Gbp3	-0.271303	0.00708259		Znfx1	0.344578	3.5148e-06
												Glul	-0.313254	0.0016493		Runx1	-0.284113	0.00823351		Pilrb2	0.313638	3.56813e-06
												Lst1	-0.407347	0.0016687		Dab2	-0.361204	0.00831144		Kdm7a	-0.314061	3.71496e-06
												Pou2f2	-0.373721	0.0023309		Tlr2	-0.281248	0.00882769		Myo5a	-0.272441	3.75097e-06
												Slc43a2	-0.251496	0.00234411		Cxcl1	0.493374	0.0096592		Pdlim4	0.323548	3.79399e-06
												Ehd4	-0.257297	0.002526						Rin2	-0.274614	3.80818e-06
												Rasgef1b	-0.325426	0.00276707						Sult1a1	-0.379831	4.13181e-06
												Lrp1	-0.253618	0.00323403						Tapbpl	0.344164	4.21012e-06
												Plin2	-0.340699	0.00356611						Ier3	-0.791186	4.26272e-06
												Neurl3	-0.259149	0.00459724						Gsdmd	0.303928	4.45364e-06
												Arl6ip1	0.312526	0.00509355						Myl12a	0.321885	4.72152e-06
												Trim25	-0.310368	0.00531046						Ptk2b	0.316343	5.02584e-06
												Btg2	-0.319137	0.00749751						Ifi44	0.364252	5.15621e-06
												Kctd12	-0.300204	0.00980303						P2ry13	0.367806	5.33623e-06
																				Csnk1e	-0.282799	5.49104e-06
																				Xaf1	0.265871	5.5068e-06
																				Lmo4	0.536982	5.51082e-06
																				Adgre1	0.414611	6.19586e-06
																				Emb	-0.363812	7.24085e-06
																				Wdr1	0.342963	7.37261e-06
																				Casp4	0.27618	7.41047e-06
																				Fpr1	0.504553	7.59245e-06
																				Jaml	-0.609262	7.76328e-06
																				Cox7a2l	-0.286598	7.97173e-06
																				Msn	0.309244	8.18167e-06
																				Aoah	0.388615	8.59876e-06
																				Ssbp4	-0.28093	8.71524e-06
																				Cebpzos	-0.286268	8.94399e-06
																				Milr1	-0.261246	9.15885e-06
																				Selenop	-0.559541	1.02328e-05
																				Slc30a1	0.351468	1.0429e-05
																				Timp2	-0.423175	1.06279e-05
																				Hacd4	-0.327952	1.08661e-05
																				Acsl1	0.310056	1.30797e-05
																				Rab20	0.383445	1.33698e-05
																				Cux1	-0.255981	1.3394e-05
																				Ddx58	0.399951	1.41857e-05
																				Dnmt3a	0.311809	1.42123e-05
																				Psap	0.28003	1.48098e-05
																				Man2b1	-0.301163	1.48423e-05
																				Peli1	0.381663	1.54005e-05
																				Calr	0.299251	1.61653e-05
																				Mtpn	0.292331	1.81363e-05
																				Smim14	-0.276477	1.8772e-05
																				Folr2	0.745709	2.02189e-05
																				Pfkl	0.368971	2.10095e-05
																				Fn1	-1.17993	2.1084e-05
																				Fam241a	0.283224	2.16976e-05
																				Vamp5	0.276316	2.19817e-05
																				Anpep	0.34638	2.2389e-05
																				Adam15	-0.293419	2.33096e-05
																				Scimp	0.500118	2.90599e-05
																				Rasgef1b	0.359295	2.92575e-05
																				Lamtor4	-0.295166	3.27282e-05
																				Calm1	0.298519	3.38332e-05
																				Marcks	0.378559	3.54545e-05
																				Max	0.321785	3.6108e-05
																				Ak2	0.347521	3.79057e-05
																				Sec11c	-0.280545	4.73927e-05
																				Tuba1b	0.297342	5.01467e-05
																				Sla	-0.308512	5.28301e-05
																				Map7d1	0.305877	5.72935e-05
																				Tns3	0.306261	5.93778e-05
																				H2-T22	0.305396	6.62129e-05
																				Ifi27l2a	0.339987	6.64321e-05
																				Ctsd	-0.638921	6.82717e-05
																				Tcf7l2	0.428811	7.22185e-05
																				Eid1	-0.285218	7.33285e-05
																				Gpr183	-0.307148	7.4117e-05
																				Hspa5	0.3524	7.43139e-05
																				Hspa8	0.257151	7.91745e-05
																				Keap1	0.28265	8.20661e-05
																				Btg1	0.340659	8.32384e-05
																				Cd63	-0.445494	9.05929e-05
																				Ccl3	-0.761529	9.44698e-05
																				Akap13	-0.286666	9.60813e-05
																				Eif3i	-0.274457	9.72879e-05
																				Ifi35	0.262536	9.74755e-05
																				Ankrd44	-0.2657	9.99654e-05
																				Pnp	0.453607	0.000106811
																				Ldhb	-0.33494	0.000109792
																				Oxct1	0.263282	0.000123478
																				C4b	0.564451	0.000123807
																				Thbs1	-0.713273	0.000132254
																				Osm	-0.544982	0.000145046
																				Pirb	0.40273	0.000148222
																				Glul	-0.284168	0.000148811
																				Ap1b1	-0.289526	0.000152099
																				Map4	0.291865	0.000157321
																				Sh3bgrl3	-0.269795	0.000169214
																				Clec1b	0.422268	0.000174924
																				Birc3	0.278117	0.000178728
																				Actn1	0.417144	0.000184902
																				Wars	0.268246	0.000185874
																				Pla2g4a	0.306354	0.000189341
																				Susd6	0.387647	0.000199003
																				Ass1	0.268983	0.00020522
																				C5ar1	-0.302547	0.000208517
																				Ifi213	0.298549	0.000217157
																				Sp110	0.317834	0.000219306
																				Ywhag	0.331815	0.000220852
																				Dennd1b	0.288637	0.000228142
																				Retreg1	-0.263312	0.000245042
																				Olfml3	-0.397809	0.000268555
																				Spp1	-1.04482	0.000278892
																				Hfe	-0.266786	0.000282206
																				Cmpk2	0.279872	0.00028386
																				Ivns1abp	-0.251446	0.000295751
																				Slc39a1	0.372832	0.000308582
																				Syngr1	-0.391164	0.000317668
																				Klf9	-0.361009	0.000328171
																				D17Wsu92e	0.308011	0.000369711
																				Dok2	0.332695	0.000398821
																				Klf4	-0.418605	0.00043282
																				Vcam1	0.324653	0.000435492
																				Nr4a1	-0.536915	0.000443797
																				Ifi203	0.536833	0.000553298
																				Ighm	-0.338034	0.000566828
																				Ctdnep1	0.265111	0.000595303
																				Sp140	0.406607	0.000721558
																				Capg	0.39759	0.000721852
																				Selenow	0.294599	0.000748558
																				Csf1r	0.275023	0.000777173
																				Hint1	-0.277171	0.00080087
																				Cd84	-0.278952	0.000866444
																				Atraid	-0.260952	0.000906278
																				Abcc1	0.267998	0.000936572
																				Klf13	-0.306923	0.00101235
																				Fam105a	-0.252453	0.00104591
																				Nfkbib	0.253079	0.00110009
																				Galnt1	-0.258503	0.00110777
																				Epb41l3	0.253927	0.00115693
																				Itgax	0.377251	0.00116691
																				Adap1	0.262928	0.00127485
																				Gsto1	-0.263634	0.00137021
																				Hsp90aa1	0.282923	0.00143987
																				Tbc1d2b	0.317234	0.00145189
																				Ninj1	0.337885	0.00146964
																				Cd164	0.424303	0.00151564
																				Gna13	0.287274	0.00152258
																				Ier2	-0.555231	0.00156144
																				Malat1	0.345466	0.00165711
																				Mgst1	-0.350986	0.00174981
																				Tsc22d3	-0.319572	0.00178144
																				Dnaja1	0.35477	0.00184071
																				Gna12	-0.263733	0.00194853
																				Mafb	-0.387208	0.0020683
																				Ahnak	-0.429947	0.00212322
																				Id2	0.365498	0.00221817
																				Traf1	0.277388	0.00225015
																				Stmn1	-0.617325	0.00226911
																				Spop	0.34751	0.00228246
																				Vim	0.407098	0.00228259
																				Atp6ap1	0.261949	0.00229272
																				Apoc1	0.694225	0.0024426
																				Clk1	-0.256077	0.00251461
																				H2-Q4	0.263756	0.00268866
																				Syngr2	0.256575	0.00271121
																				BC005537	0.402584	0.00280001
																				Ecm1	-0.660999	0.00290747
																				Mpc1	-0.276273	0.00293293
																				Cebpa	-0.294344	0.0030343
																				Fhod1	0.252676	0.00315629
																				Rassf4	0.300305	0.00320939
																				Parp12	0.260971	0.00321066
																				Ndufb8	-0.255552	0.00345845
																				Fcgr2b	-0.321617	0.00381866
																				Zfp36l2	-0.288799	0.00416666
																				Nrros	0.328277	0.00423713
																				Wwp1	-0.309564	0.00429953
																				Arap1	0.25899	0.00431483
																				Sowahc	0.411249	0.00466726
																				Ttc39c	-0.412645	0.00475537
																				Gas6	-0.379615	0.0050077
																				Siglece	0.628793	0.00543941
																				Ifit3b	0.35345	0.00554074
																				Hmgb2	-0.497051	0.00554334
																				Cd93	-0.310988	0.00694794
																				Pla2g7	-0.421026	0.0072456
																				Ccl8	0.771883	0.00746616
																				Dusp6	-0.31824	0.00798131
																				Pon2	-0.266293	0.00828828
																				Ms4a4c	0.530105	0.00834479
																				Ehmt2	0.258786	0.00866706
																				Snx10	0.275822	0.0086734
																				Tmem173	0.337125	0.00887503
																				Camk1	-0.265937	0.00926278
																				Prdx4	-0.256878	0.00937886

## Sheet: 3. Primers
Human qPCR primers
Name	Sequence 5'-3'
GAPDH Forward	TCGGAGTCAACGGATTTGGT
GAPDH Reverse	TTCCCGTTCTCAGCCTTGAC
ARG1	Hs_ARG1_1_SG QuantiTect Primer Assay (Qiagen)
Murine qPCR primers
Name	Sequence 5'-3'
Gapdh	Mm_Gapdh_3_SG QuantiTect Primer Assay (Qiagen)
Arg1	Mm_Arg1_1_SG QuantiTect Primer Assay (Qiagen)
Nr1h3	Mm_Nr1h3_1_SG QuantiTect Primer Assay (Qiagen)
Abca1	Mm_Abca1_1_SG QuantiTect Primer Assay (Qiagen)
Ifnb1	Mm_Ifnb1_1_SG QuantiTect Primer Assay (Qiagen)
Cftr Forward	AGGTGAAGGAGAAGGAACAGC
Cftr Reverse	GCTCACAGATCGCATCAAGC
Cloning primers
Name	Sequence 5'-3'
mCherry-mPGRN-F1.F	CGGCAGGGCTGGTAGCCGGAACAGCTAGCATGGTGAGCAAGGGCGAG
mCherry-mPGRN-F1.R	AACTACCTCCACCACCGCTGGATCCCTTGTACAGCTCGTCCATGCC
mCherry-mPGRN-F2.F	GGATCCAGCGGTGGTGGAGGTAGT
mCherry-mPGRN-F2.R	GTCTCGATCGAGGTCGACGGTATCGAT
ef1.F	TCAAGCCTCAGACAGTGGTTC
mcherry.R	CTTGGTCACCTTCAGCTTGG
mPGRNclonecheck.F	TGCTCAGACAACCAGCATTG
pHIV.rev	CATTGGTAGCTGCTGTATTGC
Guide 1 FP	CACCGCCCTTGTGCCCTCATTCATG
Guide 1 RP	AAACCATGAATGAGGGCACAAGGG
Guide 2 FP	CACCGACTGAGTGACCCTAGAATCA
Guide 2 RP	AAACTGATTCTAGGGTCACTCAGTC
hU6-F	GAGGGCCTATTTCCCATGATT

## Sheet: 4. Antibodies
Primary Antibodies
Antigen	Clone	Manufacturer	Catalogue number	Application	Dilution
Rat anti-CD8	53-6.7	Biolegend	100734	FACS	1:100
Rat anti-IFN𝛾	XMG1.2	Biolegend	505808	FACS	1:100
Rat anti-CD11b	M1/70	Biolegend	101216	FACS	1:100
Rat anti-TIM4	RMT4-54	Biolegend	130005	FACS	1:100
Hamster anti-CD69	H1.2F3	Biolegend	104507	FACS	1:100
Rat anti-CD45	30-F11	Biolegend	103116	FACS	1:100
Rat anti-granzyme B	GB11	Biolegend	515405	FACS	1:100
Rat anti-F4/80	BM8	Biolegend	123115/123128	FACS	1:100
Rat anti-CD74	In1/CD74	Biolegend	151004	FACS	1:100
Rat anti MerTK	2B10C42	Biolegend	151508	FACS	1:100
Rabbit anti-CK19 (for human tissues)	Polyclonal	Abcam	ab53119	IF	1:500
Rabbit anti-CK19 (for mouse tissues)	EPNCIR127B	Abcam	ab133496	IF	1:500
Mouse anti-CD68	KP1	Dako	M081401-2	IF	1:100
Rabbit anti-F4/80	D2S9R	Cell Signaling Technologies	70076	IF	1:100
Rabbit anti-VSIG4	EPR22576-70	Abcam	ab252933	IF	1:100
Rat anti-CD8 (for human tissues)	CD8/144b	Dako	M710301-2	IF	1:100
Rat anti-CD8 (for mouse tissues)	53-6.7	eBioscience (Thermo Fisher)	14-0081-82	IF	1:100
Rat anti-LAMP1	1D4B	Abcam	ab25245	IF	1:200
Rabbit anti-granzyme B (for mouse tissues)	Polyclonal	Abcam	ab4059	IF	1:100
Mouse anti-granzyme B (for human tissues)	GrB-7	Dako	M7235	IF	1:100
Rat anti-F4/80	BM8	Biolegend	123102	IF	1:100
Rat anti-CD74	In1/CD74	Biolegend	151002	IF	1:100
Mouse anti-CFTR	A-3	Santa Cruz	sc376683	IF/PLA	1:50
Rabbit anti-mCherry	Polyclonal	Abcam	ab167453	IF/PLA	1:500
Rabbit anti-YM-1	Polyclonal	Stem Cell Technologies	60130	IF	1:100
Mouse anti-LXR𝛂	PPZ0412	Abcam	ab41902	PLA	1:100
Rabbit anti-RXR𝛂	EPR7106	Abcam	ab125001	PLA	1:100
Rabbit anti-IRF3	D83B9	Cell Signaling Technologies	4302	WB	1:1000
Rabbit anti-Histone H3	Polyclonal	Abcam	ab1791	WB	1:10,000
Rabbit anti-Arginase 1	Polyclonal	Proteintech	16001-1-AP	WB	1:1000
Rabbit anti-Cofilin	D3F9	Cell Signaling Technologies	5175	WB	1:10,000
Secondary Antibodies
Name	Clone	Manufacture	Catalogue number	Application	Dilution
Alexa Fluor® 488-donkey anti-mouse	Polyclonal	Abcam	ab150105	IF	1:500
Alexa Fluor® 594-donkey anti-rabbit	Polyclonal	Biolegend	406418	IF	1:500
Alexa Fluor® 647-donkey anti-rat	Polyclonal	Abcam	ab150155	IF	1:500
DyLight 488-goat anti-rat	Polyclonal	Abcam	ab96887	IF	1:500
Alexa Fluor® 647-goat anti-rabbit	Polyclonal	Abcam	ab150079	IF	1:500
Alexa Fluor® 488-goat anti-rabbit	Polyclonal	Abcam	ab150077	IF	1:500
Alexa Fluor® 647-goat anti-rat	Polyclonal	Abcam	ab150159	IF	1:500
Alexa Fluor® 594-goat anti rat	Polyclonal	Abcam	ab150160	IF	1:500
HRP-goat anti-rabbit	Polyclonal	Cell Signaling Technologies	7074	WB	1:5000
