# Supplementary material for: Efferocytosis reprograms the tumor microenvironment to promote pancreatic cancer liver metastasis
Source: Nat Cancer. 2024 Feb 14;5(5):774–90. doi: 10.1038/s43018-024-00731-2 (PMC11136665; doi:10.1038/s43018-024-00731-2)
Supplement: Supplementary file 4 — Statistical source data. [file 43018_2024_731_MOESM4_ESM.xlsx]

## Sheet: Figure 1
Panel c
CD8+ cells per DAPI (%) in human PDAC liver metastasis
Margin	Core
5.93935	0.176733
2.92299	0.139562
5.88717	0.432712
Panel d
CD68+ cells per DAPI (%) in human PDAC liver metastasis
Margin	Core
4.87635	3.78058
6.35695	5.6416
5.1202	7.67013
