# Supplementary material for: Efferocytosis reprograms the tumor microenvironment to promote pancreatic cancer liver metastasis
Source: Nat Cancer. 2024 Feb 14;5(5):774–90. doi: 10.1038/s43018-024-00731-2 (PMC11136665; doi:10.1038/s43018-024-00731-2)
Supplement: Supplementary file 5 — Statistical source data. [file 43018_2024_731_MOESM5_ESM.xlsx]

## Sheet: Figure 2
Panel d
Frequency of cells among intralesional macrophages (%) in human PDAC liver metastasis
KC (VSIG4+)	MoM (VSIG4–)
9.54518	90.4548
7.86217	92.1378
11.8774	88.1226
Panel k
Frequency of cells among intralesional macrophages (%) in experimental liver metastasis
	CD74-YM-1-			CD74+YM-1-			CD74-YM-1+			CD74+YM-1+
Early	76.79	83.53	85	23.21	16.47	15	0	0	0	0	0	0
Advanced	25.85	38.2	39.04	27.71	26.39	14.69	45.73	34.7	44.69	0.71	0.71	1.57
Panel l
IFNγ+ CD8+ T cells (% compared to controls)
Dynabeads (DB)	DB + early CD74-/low	DB + early CD74high	DB + late CD74-/low	DB + late CD74high
102.668	12.442	54.1183	32.1926	51.5081
113.109	8.09165	54.2053	28.1903	49.594
84.2227	8.35267	53.7703	30.6265	46.2007
