# Supplementary material for: Efferocytosis reprograms the tumor microenvironment to promote pancreatic cancer liver metastasis
Source: Nat Cancer. 2024 Feb 14;5(5):774–90. doi: 10.1038/s43018-024-00731-2 (PMC11136665; doi:10.1038/s43018-024-00731-2)
Supplement: Supplementary file 6 — Statistical source data. [file 43018_2024_731_MOESM6_ESM.xlsx]

## Sheet: Figure 3
Panel c
Necrotic areas post DMEM (control) or tumour-conditioned media (TCM) injection per mm^2
Control	TCM
0	0.188149
0	0.201043
0	0.30236
Panel f
Fold-change (2^ddCt) Arg1 expressions in murine primary macrophages post 3hr coculture with apoptotic thymocytes (apopT) and 1hr incubation post washout of apopT
Control	Efferocytic
0.840896	2.41162
1.12506	1.89211
1.05702	3.55537
Panel g
Fold-change (2^ddCt) Arg1 expressions in murine primary macrophages post 3hr coculture with apoptotic thymocytes (apopT) and 16hrs incubation post washout of apopT
Control	Efferocytic
1.01045	12.3377
0.989657	17.089
1.52098	29.5482
0.657471	44.1702
Panel i
IFNγ+ CD8+ T cells (% compared to controls)
	Dynabeads (DB)			DB + Early CD74low MoMs
DMSO	101.078	94.0701	104.852	22.8841	17.628	15.3908
ARGi	86.7925	100	104.852	41.2399	43.1267	43.1267
Panel j
Granzyme B+ CD8+ T cells (% compared to controls)
	Dynabeads (DB)			DB + Early CD74low MoMs
DMSO	96.4286	102.321	101.25	31.875	34.0179	28.6607
ARGi	95.625	97.2321	93.4821	46.875	54.9107	50.625
Panel k
IFNγ+ CD8+ T cells (% compared to controls)
	Dynabeads (DB)			DB + Control mac			DB + Efferocytic mac
DMSO	94.1739	97.0435	108.783	48.2609	66.1304	51.1304	10.8913	11.9478	18.6522
ARGi	89.4783	93.3913	79.4348	69.6522	53.4783	76.5652	41.3478	46.1739	49.6957
Panel l
Granzyme B+ CD8+ T cells (% compared to controls)
	Dynabeads (DB)			DB + Control mac			DB + Efferocytic mac
DMSO	96.7628	94.6439	108.593	34.6086	47.4985	26.3096	2.7369	2.54267	2.3661
ARGi	94.6439	97.2925	78.0459	39.9058	32.6663	44.3202	17.6575	23.3078	25.4267
