# Supplementary material for: Efferocytosis reprograms the tumor microenvironment to promote pancreatic cancer liver metastasis
Source: Nat Cancer. 2024 Feb 14;5(5):774–90. doi: 10.1038/s43018-024-00731-2 (PMC11136665; doi:10.1038/s43018-024-00731-2)
Supplement: Supplementary file 7 — Statistical source data. [file 43018_2024_731_MOESM7_ESM.xlsx]

## Sheet: Figure 4
Panel b
Uptake of apoptotic thymocytes (cell number per macrophage)
Vehicle	3	3	4	2	2	4	3	2	2	1	0	0	0	0	7	5	4	4	1	2	3	1	7	0	0	0	0	0	0	4	5	4	1	3	1	3	1	3	1	2	2	1	3	3	4	0	0	3	3
MerTKi	1	1	1	0	0	0	0	0	0	0	0	0	0	0	0	0	0	0	0	0	0	0	0	0	0	0	1	1	2	0	0	0	0	0	0	0	2	1	1	1	1	1	1	0	0	0	0	0	0
Panel c
Fold-change (2^ddCt) Arg1 expressions in murine primary macrophages
	Vehicle (DMSO)				MerTKi
Control	1	0.760489	1.31494		0.673617	0.846745	3.3058	2.18102
Efferocytic	12.295	8.22491	9.41525	9.35022	4.85678	3.27161	7.03719	7.86256
Panel d
IFNγ+ CD8+ T cells (% compared to controls)
	Dynabeads (DB)			DB + Control mac			DB + Efferocytic mac
DMSO	96.6157	101.528	101.856	52.7293	62.2271	70.7424	32.7511	40.9389	29.2467
MerTKi	110.044	95.6332	110.699	64.8472	71.7249	60.917	50.7642	49.4541	77.2926
Panel f
Early metastatic tumour burden (% total flux compared to controls)
Vehicle	MerTKi
0.66	0.386
0.505	0.187
214	156
185	62.7
143	48.1
102	0.623
54.7	20.5
Panel g
Late metastatic tumour burden (% total flux compared to controls)
Vehicle	MerTKi
82.5	29
109	19
108	87.3
38.4	12.3
180	20.3
137	35.2
44.8
Panel h
Fold-change (2^ddCt) Arg1 expressions in sorted MoMs
Vehicle	MerTKi
1.07549	0.750019
0.929805	0.390935
0.784584	0.528509
1.27456	0.602904
Panel j
CD8+ cells per DAPI (%)
Vehicle	MerTKi
3.99	8.22
4.5	7.6
4.79	7.17
Panel k
Granzyme B+ among CD8 T cells (%)
Vehicle	MerTKi
0	5.42
0	3.78
0.98	7.04
Panel m
Metastatic tumour burden (% total flux compared to controls)
	IgG				𝛂CD8
Vehicle	116	83.7	77.1	109	55.5	107	114	149	169
MerTKi	1.3	0.02	7.39	24.8	51.7	54.8	126	58.6
Panel o
Metastatic tumour burden (liver/body weight in grams)
Vehicle	MerTKi
6.62288	5.3133
8.83178	5.30556
7.34031	5.62981
5.95279	3.84454
6.2605
Panel p
Fold-change (2^ddCt) Arg1 expressions in sorted MoMs
Vehicle	MerTKi
1.20488	0.688831
0.949708	0.22723
0.873909	0.568627
[truncated: 63 more columns]
