# Supplementary material for: Efferocytosis reprograms the tumor microenvironment to promote pancreatic cancer liver metastasis
Source: Nat Cancer. 2024 Feb 14;5(5):774–90. doi: 10.1038/s43018-024-00731-2 (PMC11136665; doi:10.1038/s43018-024-00731-2)
Supplement: Supplementary file 8 — Statistical source data. [file 43018_2024_731_MOESM8_ESM.xlsx]

## Sheet: Figure 5
Panel d
Fold-change (2^ddCt) Arg1 expressions in murine primary macrophages
	WT				Grn KO
Control	0.671286	1.48968	1.01045	0.989657	0.377618	0.198196	0.523042
Efferocytic	6.79748	8.90737	12.3377	17.089	1.57462	1.38032	0.526681	1.07549
Panel f
IFNγ+ CD8+ T cells (% compared to controls)
Dynabeads (DB)	DB + control WT mac	DB + Effero WT mac	DB + control Grn KO mac	DB + Effero Grn KO mac
86.9242	55.7206	23.4027	59.2868	35.4383
104.978	59.0639	21.4859	63.9673	37.2214
108.098	51.9316	22.734	65.3046	36.5528
Panel g
Granzyme B+ CD8+ T cells (% compared to controls)
Dynabeads (DB)	DB + control WT mac	DB + Effero WT mac	DB + control Grn KO mac	DB + Effero Grn KO mac
106.506	60.9639	7.08434	48.6747	54.6988
103.615	49.3976	7.22892	48.6747	36.8675
89.8795	48.9157	8.21687	56.1446	45.7831
Panel i
Early metastatic tumour burden (% total flux compared to controls)
WT	KO
65.3746	26.5539
62.0554	147.201
81.9708	0
140.274	69.704
37.6517	32.9182
208.52	19.4103
83.5538	8.46262
120.599	64.4176
Panel j
Late metastatic tumour burden (% total flux compared to controls)
WT	KO
266.544	0
144.885	34.1751
24.4424	7.12258
63.1521	54.3041
80.2949	8.18433
20.682	10.2415
	9.52258
	7.95207
Panel k
Fold-change (2^ddCt) Arg1 expressions in sorted MoMs
WT	KO
1.00347	0.118668
0.99654	0.49827
0.904379	0.600818
1.10573	0.592546
Panel m
CD8+ cells per DAPI (%)
WT	KO
4.45394	7.95607
4.46084	11.8807
5.02556	14.8901
Panel n
Granzyme B+ among CD8 T cells (%)
WT	KO
0	6.16598
1.19048	11.6531
0.666667	4.4264
Panel p
Metastatic tumour burden (liver/body weight in grams)
WT	KO
6.95149	5.55247
6.65926	5.65414
9.56786	6.32432
7.80252	5.95167
12.4256
8.47471
Panel q
Fold-change (2^ddCt) Arg1 expressions in sorted MoMs
WT	KO
1.04972	0.476319
1.05702	0.482968
0.90125	0.466516
