# Supplementary material for: Efferocytosis reprograms the tumor microenvironment to promote pancreatic cancer liver metastasis
Source: Nat Cancer. 2024 Feb 14;5(5):774–90. doi: 10.1038/s43018-024-00731-2 (PMC11136665; doi:10.1038/s43018-024-00731-2)
Supplement: Supplementary file 9 — Statistical source data. [file 43018_2024_731_MOESM9_ESM.xlsx]

## Sheet: Figure 6
Panel b
Accumulation of apoptotic cells (intensity)
WT	1.01293	0.826621	0.800894	0.575071	0.686208	0.985671	1.54874	0.337617	2.61123	1.11126	0.673054	1.5093	0.61174	0.679781	0.33515	0.598448	0.485576	1.26312	0.978994	1.08729	0.610205	1.18161	0.48023	1.00672	0.834821	0.470549	0.454366	0.638786	0.454624	0.492178	0.953504	1.38919	1.83871	1.0403	0.542122	0.54216	0.487735	0.6265	0.770499	0.479523	0.872899	0.844344	1.43293	0.442289	0.569218	0.320714	0.39145	1.97238	1.22821
Grn KO	2.17298	2.04405	1.60864	0.805233	1.06146	0.348167	0.711702	0.328547	0.975886	0.259313	0.806885	0.958513	0.964562	0.323742	0.584578	3.0537	0.704659	0.212601	0.998452	1.80742	0.488996	0.481986	0.409643	0.269875	1.85842	1.42971	2.32094	1.54729	1.25984	0.430203	0.806373	1.05591	1.11543	0.907392	2.51042	1.99984	0.869555	1.24325	1.23237	1.01687	1.7467	0.821782	0.171186	0.373798	0.28932	1.4406	0.344498	3.02715	0.863289
Panel d
Apoptotic cell cargo degradation (intensity)
WT
0hr	86.8923	131.743	131.826	37.3349	123.316	78.8952	115.533	151.179	211.362	243.827	198.871	229.519	85.3103	75.6226	87.7426	188.02	82.4911	104.833	72.7821	83.0373	146.65	154.023	111.678	109.206	129.885	71.3143	178.274	58.3881	99.8772	70.002	34.9861	38.2904	41.4474	112.606	79.446	75.6547	74.9339	102.492	73.4538	134.275	140.703	83.7457	58.7149	101.984	106.831	183.624	111.133	96.9539	77.7408
16hr	69.347	48.1072	87.8728	39.5786	27.7451	23.0525	37.626	57.2277	12.7826	26.4395	78.8431	101.922	66.2428	83.4365	123.973	35.545	29.1605	20.5988	41.623	60.6131	63.1338	16.9347	113.724	45.2413	81.974	58.1014	18.8936	37.2528	84.9912	75.3149	36.7664	72.073	68.9908	41.5435	90.1381	45.8836	90.6055	48.8186	27.9514	45.3304	121.792	24.9583	35.2816	12.9912	59.3372	79.2059	11.5591	59.5108	38.719
Grn KO
0hr	190.47	83.8591	45.6339	30.5228	125.359	179.884	286.705	95.0129	139.898	36.8591	243.686	116.687	136.814	233.6	107.262	92.9447	38.0857	181.276	53.6458	58.8246	159.809	183.489	33.455	164.138	93.8566	117.111	37.5952	28.6951	117.445	143.299	72.9905	327.618	110.11	138.442	342.511	116.361	297.945	36.8879	144.802	107.718	46.6316	277.114	38.9491	38.0186	57.4375	80.3027	310.357	243.349	236.319
16hr	42.7075	81.12	117.727	30.5932	23.4363	20.0866	172.903	52.6833	28.0517	159.629	299.565	86.1914	20.6071	66.2001	193.391	103.107	34.9694	26.1204	133.746	107.436	24.9609	22.7067	107.334	19.0787	189.103	54.8845	25.8716	33.3034	17.1595	112.367	40.7845	72.0044	157.904	61.9864	45.3308	87.095	252.178	175.585	19.0397	35.4535	57.1548	145.116	286.613	85.6254	289.445	15.2557	96.3789	27.4365	33.8931
Panel f
Lysosomal acidification post apoptotic cell engulfment (pHrodo intensity)
WT	122.393	99.9912	89.3698	83.518	88.6537	74.2446	107.539	97.5201	130.571	83.8309	96.7742	109.593	105.73	80.4698	66.4413	130.023	100.154	123.714	95.2888	101.449	111.506	87.5836	109.503	110.883	87.9024	89.4133	121.124	121.005	109.751	106.231	80.985	92.8102	84.0328					112.101	117.891	87.1137	106.757	123.015	105.873	72.6027	135.964	114.896	105.418	113.505	76.2991
Grn KO	57.0149	93.9744	79.7614	60.9577	67.1628	78.1649	88.9213	69.8169	111.034	61.9926	112.418	88.7988	78.0208	80.7426	77.5186	67.2182	123.042	82.2785	89.5143	63.673	77.4952	108.568	85.9007	73.1399	76.2739	61.156	83.4307	97.8402	89.0404	64.8516	81.932	76.4678	100.31	86.5512	118.623	97.0256	106.901	71.6084	55.455	59.1861	79.2903	88.7779	112.967	69.3521	102.164	57.7265	66.695	69.36	57.0434
Panel g
Fold-change (2^ddCt) Arg1 expressions in primary murine macrophages
	Control WT mac				Control Grn KO mac				Efferocytic WT mac				Efferocytic Grn KO mac
DMSO	0.879649	1.13682	1	1	0.196827	0.0874741	1.12506	1.57462	11.2746	7.59474	8.26778	39.6707	1.1607	1.64148	4.70763	6.89237
LXRi	1.04608	0.750019	0.768438	0.528509	0.560583	0.176165	1.95206	1.11342	7.28536	5.11594	7.06162	0.022097	1.64148	1.26138	4.59479	1.34723
Panel h
Fold-change (2^ddCt) Abca1 expressions in primary murine macrophages
	WT						Grn KO
Control	0.986233	1.01396	0.885768	1.12896	0.939523	1.06437	1.56374	1.09051	1.31494	1.28788	1.07549	1.16878
Efferocytic	2.18102	3.04196	1.96564	1.43893	1.58557	1.64148	1.85318	1.85318	1.08298	1.11342	0.933033	0.952638
Panel j
LXR𝝰-RXR𝝰 interaction (PLA foci per cell)
WT
Control	5	1	3	1	1	0	0	0	1	1	1	1	0	0	0	2	4	1	24	16	1	1	1	2
Efferocytic	13	17	33	9	23	23	44	9	1	3	0	0	0	26	26	6	10	21	14	21	21	18
Grn KO
Control	0	0	0	0	0	0	0	0	0	0	0	0	0	0	0	0	0	0	0	0	0	0	0	0	0	0	0	0	0	0	0	0
Efferocytic	3	5	0	0	6	0	0	0	0	0	0	2	9	1	0	0	0	0	0	0	0	0
[truncated: 207 more columns]
