# Supplementary material for: Efferocytosis reprograms the tumor microenvironment to promote pancreatic cancer liver metastasis
Source: Nat Cancer. 2024 Feb 14;5(5):774–90. doi: 10.1038/s43018-024-00731-2 (PMC11136665; doi:10.1038/s43018-024-00731-2)
Supplement: Supplementary file 10 — Statistical source data. [file 43018_2024_731_MOESM10_ESM.xlsx]

## Sheet: Figure 7
Panel b
Fold-change (2^ddCt) Arg1 expressions in murine primary macrophages
	WT			Grn KO
Control	1.30737	0.750886	1.01866	0.990801	0.918064	0.468677
Control + CFTRi	0.309212	1.95432	0.107818	0.589134	0.618423	1.02574
Efferocytic	25.753	17.5898	16.7567	4.1315	4.01853	6.80534
Efferocytic + CFTRi	9.16838	7.34451	7.49884	9.36103	4.64818	8.5544
Panel c
IFNγ+ CD8+ T cells (% compared to controls)
Dynabeads (DB)			DB + WT control mac			DB + WT efferocytic mac			DB + Grn KO control mac			DB + Grn KO efferocytic mac
96.4865	92.5946	110.919	53.6757	50.4324	40.8649	13.2973	8.10811	14.0108	36.1622	37.2973	52.7027	33.2432	36.973	34.3784
113.189	96.6487	91.2973	53.5135	46.054	62.7568	29.1892	28.7027	27.7297	49.1351	33.2432	42.4865	35.3513	36.6487	36.1622
Panel e
Early metastatic tumour burden (% total flux compared to controls)
Vehicle	CFTRi
90.3	82.4
0	0
287	65.3
41.3	17.8
81.4	0
Panel f
Vehicle	CFTRi
90.9	57.2
96.5	20.4
113	34.5
Panel g
Fold-change (2^ddCt) Arg1 expressions in sorted MoMs
Vehicle	CFTRi
0.904379	0.181118
1.10573	0.219912
0.976032	0.32421
1.02456	0.362236
Panel i
CD8+ cells per DAPI (%)
Vehicle	CFTRi
4.87	8.09
4.5	8.81
5.54	9.19
Panel j
Granzyme B+ among CD8 T cells (%)
Vehicle	CFTRi
0	5.08
2.02	7.56
1.85	6.02
