# Supplementary material for: Efferocytosis reprograms the tumor microenvironment to promote pancreatic cancer liver metastasis
Source: Nat Cancer. 2024 Feb 14;5(5):774–90. doi: 10.1038/s43018-024-00731-2 (PMC11136665; doi:10.1038/s43018-024-00731-2)
Supplement: Supplementary file 11 — Statistical source data. [file 43018_2024_731_MOESM11_ESM.xlsx]

## Sheet: Ext Data Fig 1
Panel b
Granzyme B+ among CD8 T cells (%)
Margin	Core
0	0.4
0	0.233333
0	0
Panel f
F4/80-FITC/CD68 double positive pixels (1x10^6 RawIntDen)
Healthy	Advanced metastasis
2.7595	0.75582
1.75951	0.969255
2.99843	0.678045
2.38102
