# Supplementary material for: Efferocytosis reprograms the tumor microenvironment to promote pancreatic cancer liver metastasis
Source: Nat Cancer. 2024 Feb 14;5(5):774–90. doi: 10.1038/s43018-024-00731-2 (PMC11136665; doi:10.1038/s43018-024-00731-2)
Supplement: Supplementary file 12 — Statistical source data. [file 43018_2024_731_MOESM12_ESM.xlsx]

## Sheet: Ext Data Fig 2
Panel b
Origin of intralesional MAMs (%) in autochthonous KPC model
KC (VSIG4+)	MoM (VSIG4–)
8.31309	91.6869
4.88899	95.111
0	100
Panel d
Origin of intralesional MAMs (%) in experimental KPC (intrasplenic) model
KC (VSIG4+)	MoM (VSIG4–)
13.6364	86.3636
0	100
0	100
Panel l
Advanced metastatic burden (total flux x 10^10)
d10 post intraportal	1.27	0.0117	1.81	0.354	0.334	2.48	0.351	1.7	0.399	0.371
d14 post intrasplenic	0.493465	1.29473	0.268565	0.713429	0.627008	0.833576	4.05	2.42	2.41	1.31
