# Supplementary material for: Efferocytosis reprograms the tumor microenvironment to promote pancreatic cancer liver metastasis
Source: Nat Cancer. 2024 Feb 14;5(5):774–90. doi: 10.1038/s43018-024-00731-2 (PMC11136665; doi:10.1038/s43018-024-00731-2)
Supplement: Supplementary file 13 — Statistical source data. [file 43018_2024_731_MOESM13_ESM.xlsx]

## Sheet: Ext Data Fig 3
Panel e
Frequency of apoptotic thymocytes post staurosporine treatment
Early apoptotic	Late apoptotic/necrotic
84.5	14.9
81.9	16
65.4	20.1
Panel f
Fold-change (2^ddCt) ARG1 expressions in human primary macrophages
Control	Efferocytic
2.05623	14.2215
0.920188	26.3549
0.528509	21.259
Panel g
IFNγ+ CD8+ T cells (% compared to dynabeads controls)
	Dynabeads + Late CD74low MoMs
DMSO	31.2668	27.4933	39.0836
ARGi	71.4286	46.9003	52.8302
Panel h
Granzyme B+ CD8+ T cells (% compared to dynabeads controls)
	Dynabeads + Late CD74low MoMs
DMSO	27.8571	20.8929	31.3393
ARGi	60.2679	36.6964	69.1071
Panel i
Apoptotic CD8+ T cells (% compared to controls)
Dynabeads (DB)	DB + Control mac	DB + Efferocytic mac
25.5	27.3	57.2
26.8	18.8	59.3
25.9	20.6	56.2
