# Supplementary material for: Efferocytosis reprograms the tumor microenvironment to promote pancreatic cancer liver metastasis
Source: Nat Cancer. 2024 Feb 14;5(5):774–90. doi: 10.1038/s43018-024-00731-2 (PMC11136665; doi:10.1038/s43018-024-00731-2)
Supplement: Supplementary file 14 — Statistical source data. [file 43018_2024_731_MOESM14_ESM.xlsx]

## Sheet: Ext Data Fig 4
Panel b
Granzyme B+ CD8+ T cells (% compared to controls)
	Dynabeads (DB)			DB + Control mac			DB + Efferocytic mac
DMSO	92.7607	105.092	102.147	39.7546	30.9202	56.135	1.93251	4.76687	16.7853
MerTKi	93.865	90.184	110.429	35.8896	28.8957	34.6012	41.227	24.4785	41.411
Panel d
Necrotic areas (mm^2)
Vehicle	MerTKi
0.0408062	0.164151
0.0435022	0.328148
0.0298542	0.147029
Panel e
MerTK+ cells among macrophages or cancer cells (%) in experimental intrasplenic model using KPC cell line FC1199
Cancer cells	Macrophages
7.49	85.4
2.48	83.5
14.5	87.1
0.29	77.2
7.29	77.6
8.93	88.3
Panel g
Macrophages per DAPI (%)
Vehicle	MerTKi
9.54917	5.43992
16.0949	6.70256
28.7541	23.5402
Panel h
Frequency among macrophages (%)
	CD74-YM-1-			CD74+YM-1-			CD74-YM-1+			CD74+YM-1+
Vehicle	69.2701	81.968	65.8232	23.5583	9.33178	19.6111	6.95036	8.38578	14.5657	0.221239	0.314465	0
MerTKi	42.8651	47.0032	55.8981	36.8079	41.178	37.0667	19.4723	10.8694	7.03517	0.854701	0.949395	0
Panel i
Fold-change (2^ddCt) Ifnb1 expressions
Naive	Vehicle	MerTKi
1.41367	8.85266	19.3748
1.55413	17.0234	19.3748
1.24497	42.6984	36.4062
0.745413
0.588907
0.83284
Panel j
IFNγ+ CD8+ T cells (% compared to controls)
	Dynabeads (DB)			DB + Control mac			DB + Efferocytic mac
DMSO	93.421	101.579	105	63.9474	66.0526	63.1579	24.2632	14.7632	16.6842
MerTKi	118.684	91.0526	97.6316	63.1579	55.7895	53.6842	35.5263	48.9474	50
STINGi	90.5263	115.79	96.3158	73.6842	71.3158	47.8947	22.2632	24.9211	28.1579
M + S	110	133.684	91.0526	61.0526	68.421	69.4737	40.5263	47.1053	49.7368
Panel k
CD69+ among CD8+ cells (%)
Vehicle	MerTKi
11	15.2
9.95	11.5
9.66	17.1
7.64	13.2
8.83	14.6
4.84	7.25
Panel l
Fold-change (2^ddCt) Arg1 expressions in sorted MoMs from advanced liver metastasis
Vehicle	MerTKi
1	0.724471
0.977725	0.265632
1.02278	0.631783
Panel n
Macrophage per DAPI (%) in advanced liver metastasis
Vehicle	MerTKi
5.2061	9.9417
5.8002	7.0162
5.9929	5.4508
Panel o
YM-1+ macrophages (%) in advanced liver metastasis
Vehicle	MerTKi
37.6461	24.7126
38.4938	24.8148
34.1179	21.5106
Panel p
Primary (pancreatic) tumour burden (grams) in spontaneous liver metastasis model
Vehicle	MerTKi
0.599	0.645
0.29	0.561
0.735	1.196
0.567	0.392
1.106
Panel q
MerTK+ cells among macrophages or cancer cells (%) in organoid-derived spontaneous liver metastasis model
Cancer cells	Macrophages
0	84.1
0.12	90.5
0.97	94.9
1.47	95.1
