# Supplementary material for: Efferocytosis reprograms the tumor microenvironment to promote pancreatic cancer liver metastasis
Source: Nat Cancer. 2024 Feb 14;5(5):774–90. doi: 10.1038/s43018-024-00731-2 (PMC11136665; doi:10.1038/s43018-024-00731-2)
Supplement: Supplementary file 15 — Statistical source data. [file 43018_2024_731_MOESM15_ESM.xlsx]

## Sheet: Ext Data Fig 5
Panel c
Early metastatic tumour burden (% total flux compared to controls)
Vehicle	APAP
70.3879	292.337
226.774	89.6878
2.83822	43.4248
Panel d
Late metastatic tumour burden (% total flux compared to controls)
Vehicle	APAP
168.319	401.765
91.6063	240.085
213.87	300.337
25.2411	501.411
58.6684	35.1328
42.2959
Panel f
Macrophages per DAPI (%)
Vehicle	APAP
14.4096	10.6296
13.5612	16.5076
8.19199	5.83333
Panel g
Frequency among macrophages (%)
	CD74-YM-1-			CD74+YM-1-			CD74-YM-1+			CD74+YM-1+
Vehicle	66.2634	70.5143	61.2544	12.2901	20.0495	25.5445	21.4464	9.05158	12.1883	0	0.384615	1.01277
APAP	37.7695	26.4477	40.3846	25.8563	18.7491	13.6218	35.4388	54.8032	43.9103	0.935458	0	0
Panel h
Fold-change (2^ddCt) Arg1 expressions in sorted MoMs from early metastasis
Vehicle	APAP
0.96929	2.0209
1.03168	1.97931
1	3.4822
Panel j
CD8+ cells per DAPI (%)
Vehicle	APAP
5.2636	2.7723
4.4193	0.905728
4.17933	1.18789
Panel k
Granzyme B+ among CD8 T cells (%)
Vehicle	APAP
0.60241	0
0.584795	0
1.26202	0
Panel l
CD69+ among CD8+ T cells (%) in early metastasis
Vehicle	APAP
10.9	7.49
10.9	8.51
10.8	8
Panel m
Fold-change (2^ddCt) Arg1 expressions in sorted MoMs from advanced liver metastasis
Vehicle	APAP
1.48968	3.81055
0.671286	1.84676
1	4.37717
Panel o
Macrophage per DAPI (%) in advanced liver metastasis
Vehicle	APAP
7.48309	5.44989
4.03277	4.64262
6.68095	5.24195
Panel p
YM-1+ macrophages (%) in advanced liver metastasis
Vehicle	APAP
37.4051	44.9803
36.7064	51.3526
36.1797	42.1117
