# Supplementary material for: Efferocytosis reprograms the tumor microenvironment to promote pancreatic cancer liver metastasis
Source: Nat Cancer. 2024 Feb 14;5(5):774–90. doi: 10.1038/s43018-024-00731-2 (PMC11136665; doi:10.1038/s43018-024-00731-2)
Supplement: Supplementary file 16 — Statistical source data. [file 43018_2024_731_MOESM16_ESM.xlsx]

## Sheet: Ext Data Fig 6
Panel b
Fold-change (2^ddCt) GRN expressions in human cell line THP-1
Control	Efferocytic
0.954842	1.67404
1.10445	2.22427
0.948246	1.7211
Panel c
Fold-change (2^ddCt) Grn expressions in murine primary macrophages
Control	Efferocytic
1.84357	6.83291
0.451407	4.93312
0.361608	4.69948
3.32303	2.87288
Panel d
Grn copy number (%) in sorted MoMs
WT	KO
92.2316	34.151
98.1686	44.7512
110.445	51.4057
Panel e
Fold-change (2^ddCt) Arg1 expressions in sorted MoMs from advanced liver metastasis
WT	KO
0.905948	0.2731
1.10382	0.366656
1	0.19751
Panel g
Macrophage per DAPI (%) in advanced liver metastasis
WT	KO
5.61155	4.48823
6.01904	3.04348
4.90026	6.59415
Panel h
YM-1+ macrophages (%) in advanced liver metastasis
WT	KO
36.865	19.5767
39.4457	14.2857
37.9621	6.66667
Panel i
CD69+ among CD8+ T cells (%) in early liver metastasis
WT	KO
12.2	15.6
11.7	14.6
12.2	16.1
Panel j
Primary tumour burden (grams) in organoid-derived spontaneous liver metastasis model
WT	KO
0.499	0.917
0.531	0.865
0.823	0.887
0.824	0.756
0.711
0.896
