# Supplementary material for: Efferocytosis reprograms the tumor microenvironment to promote pancreatic cancer liver metastasis
Source: Nat Cancer. 2024 Feb 14;5(5):774–90. doi: 10.1038/s43018-024-00731-2 (PMC11136665; doi:10.1038/s43018-024-00731-2)
Supplement: Supplementary file 17 — Statistical source data. [file 43018_2024_731_MOESM17_ESM.xlsx]

## Sheet: Ext Data Fig 7
Panel b
Lysosomal acidification (lysotracker intensity)
WT	18.3568	25.3418	7.0162	5.87847	13.805	12.3437	19.3577	6.49062	7.16073	7.24449	5.5126	12.3195	7.99566	27.4928	23.8111	14.8613	19.1509	9.17441	15.7819	8.07146	6.51188	11.1512	13.2565	11.9807	11.3438	11.9147	19.5865	7.61341	10.0003	21.5427	12.8651	16.5908	8.843	10.8887	3.96998	3.30942	5.13496	4.73585	15.9542	8.36706	13.4655	7.58912	13.6387	13.0546	27.9825	18.225	13.7716	14.8308	8.89843
Grn KO - Ctrl	7.59631	9.02963	11.3945	7.55283	8.74006	7.51585	7.80971	12.3421	12.7472	7.59204	7.52599	9.73773	5.00075	6.67643	7.21249	6.65277	10.2246	8.15642	6.74015	9.84212	8.97271	10.6495	7.96879	6.46535	7.11211	10.78	5.79806	16.2895	8.93243	7.52347	6.20258	9.587	5.84974	7.96601	7.60416	11.1981	8.18671	12.6067	7.07605	8.95506	6.71716	8.44925	12.8436	9.44986	6.0158	7.38359	9.3051	8.0108	11.6627
Grn KO + FL	13.9366	21.8648	13.0091	15.0276	9.61292	13.0918	10.4878	12.9145	26.583	10.4997	14.832	8.50638	6.53948	9.63739	13.962	17.1009	8.08083	19.7189	15.5642	16.0556	10.6392	22.3017	14.6337	13.6186	17.1118	8.24095	8.91165	9.76635	5.9115	14.7093	4.73281	6.31677	6.69321	11.7144	16.1357	7.21441	9.89262	5.39053	10.9006	9.27863	17.5222	15.217	14.0716	7.46349	10.6271	11.1982	7.15255	7.09954	8.4549
Grn KO + TR	9.21879	8.46563	2.32938	2.54436	3.7501	8.22228	4.38347	8.25234	14.4537	10.2833	6.1344	6.50413	8.49399	8.45475	9.62871	9.52765	7.00737	10.3193	7.51329	7.46351	6.32635	8.10972	3.61793	6.79747	5.46312	4.9635	5.29252	4.12415	7.69959	11.6471	12.1753	5.47114	6.96317	8.00979	9.50464	10.9274	11.2873	8.163	8.49366	9.08875	8.30335	4.44153	5.91068	6.84489	9.05564	5.65829	4.54601	6.99304	8.40347
Grn KO + SB	10.6577	10.6045	14.861	14.5501	16.5622	14.0163	13.5234	6.32172	8.39355	5.32097	7.91248	14.143	13.1954	12.8279	7.7487	10.658	16.8907	8.10231	13.2449	10.1439	7.84162	7.73018	13.4283	9.06323	7.38112	4.92393	8.09152	4.53215	7.3269	8.86885	7.57904	7.11107	7.87466	7.42477	4.29246	9.61037	8.07477	16.9224	23.8554	9.95136	14.3151	12.7569	10.3916	11.4748	6.13586	7.27036	6.96807	12.6341	7.59732
Panel c
Fold-change (2^ddCt) Nr1h3 expressions in murine primary macrophages
	WT			Grn KO
Control	0.82169	1.07674	1.13027	1.8489	1.88775	1.63203
Efferocytic	0.937354	0.686184	0.730353	1.07674	1.07674	1.01866
Panel e
Metastatic burden (% total flux compared to controls)
Vehicle	LXRi
139	15.3
65.1	0.556
95.9	0.0064
54.6	61.9
70.7	60.6
117	46.6
158	38.9
Panel g
Fold-change (2^ddCt) Ifnb1 expressions in murine primary macrophages
	WT			Grn KO
Control	1.08925	0.954842	0.961483	1.15936	0.890899	0.968171
Efferocytic	0.876606	0.790041	0.773782	1.67791	1.17827	1.4914
[truncated: 61 more columns]
