# Supplementary material for: Efferocytosis reprograms the tumor microenvironment to promote pancreatic cancer liver metastasis
Source: Nat Cancer. 2024 Feb 14;5(5):774–90. doi: 10.1038/s43018-024-00731-2 (PMC11136665; doi:10.1038/s43018-024-00731-2)
Supplement: Supplementary file 18 — Statistical source data. [file 43018_2024_731_MOESM18_ESM.xlsx]

## Sheet: Ext Data Fig 8
Panel b
Fold-change (2^ddCt) Cftr expressions in murine primary macrophages
	WT			Grn KO
Control	0.411796	0.432269	5.61778	0.493116	0.339151	0.823591
Efferocytic	0.002668	1.1019	0.096723	0.823591	1.91853	0.154963
Panel d
Lysosomal acidification (lysosensor intensity)
Control	15.412	17.764	15.893	13.244	15.378	18.301	14.012	15.921	15.247	14.061	16.002	17.055	19.182	14.009	16.546	12.147	18.419	15.524	18.434	16.246	12.215	14.021	12.348	13.073	16.889	13.281	13.184	17.786	17.455	16.353	14.151	17.161	10.974	17.217	15.062	11.178	14.492	10.537
CFTRi	16.682	9.977	17.928	12.081	13.725	6.53	11.728	8.307	8.497	18.239	15.734	18.061	13.192	15.132	9.334	9.873	17.48	14.118	8.694	9.186	9.627	20.37	10.557	11.848	14.569	6.632	7.354	6.995	12.613	8.57	6.006	12.973	9.196	12.131	7.21	6.095	16.908	17.422	6.784	7.7	13.762	11.008	7.875	9.829
Panel f
Granzyme B+ CD8+ T cells (% compared to controls)
Dynabeads (DB)			DB + WT control mac			DB + WT efferocytic mac			DB + Grn KO control mac			DB + Grn KO efferocytic mac
103.837	99.3328	96.8307	50.2919	71.3094	64.804	8.8824	5.77982	8.10676	61.8015	54.5455	51.7932	67.0559	46.5388	46.2886
92.5772	99.3328	98.3319	56.2969	56.2969	66.8057	43.5363	55.0459	36.5304	52.5438	58.5488	47.7898	37.0309	45.7882	51.0425
Panel g
CD69+ among CD8+ T cells (%) in early metastasis
Vehicle	CFTRi
9.95	9.98
8.02	12.1
10.1	11.2
7.96	13.1
Panel h
Fold-change (2^ddCt) Arg1 expressions in sorted MoMs from advanced liver metastasis
Vehicle	CFTRi
1	0.699793
0.941152	0.52395
1.06253	0.60395
Panel j
Macrophage per DAPI (%) in advanced liver metastasis
Vehicle	CFTRi
5.11371	6.26262
3.25551	3.82936
5.57082	3.4653
Panel k
YM-1+ macrophages (%) in advanced liver metastasis
Vehicle	CFTRi
37.4681	17.1412
37.2863	4.77273
35.6393	10.0603
